# Supplementary material for: (E)-2-{[2-(2-Hy­droxy­ethyl­amino)­ethyl­imino]­meth­yl}phenol
Source: Acta Crystallogr Sect E Struct Rep Online. 2011 Oct 5;67(Pt 11):o2849. doi: 10.1107/S1600536811039997 (PMC3247587; doi:10.1107/S1600536811039997)
Supplement: Supplementary file 1 [file e-67-o2849-sup1.cif]

##############################################################################
#                                                                            #
# This CIF contains the data in a paper accepted for publication in          #
# Acta Crystallographica Section E. It conforms to the requirements of       #
# Notes for Authors for Acta Crystallographica Section E, and has been       #
# peer reviewed under the auspices of the IUCr Commission on Journals.       #
#                                                                            #
# Full details of the Crystallographic Information File format               #
# are given in the paper "The Crystallographic Information File (CIF):       #
# a New Standard Archive File for Crystallography" by S. R. Hall, F. H.      #
# Allen and I. D. Brown [Acta Cryst. (1991), A47, 655-685].                  #
#                                                                            #
# The current version of the core CIF dictionary is obtainable from          #
# ftp://ftp.iucr.org/pub/cif_core.dic.                                       #
#                                                                            #
# Software is freely available for graphical display of the structure(s)     #
# in this CIF. For information consult the CIF software page                 #
# http://www.iucr.org/resources/cif/software.                                #
#                                                                            #
# This file may be used for bona fide research purposes within the           #
# scientific community so long as proper attribution is given to the journal # 
# article from which it was obtained.                                        #
#                                                                            #
##############################################################################
data_I
_audit_creation_method     SHELXL-97
_chemical_name_systematic
;
(<i>E</i>)-2-{[2-(2-Hydroxyethylamino)ethylimino]methyl}phenol
;
_chemical_name_common     ?
_chemical_formula_moiety     'C11 H16 N2 O2'
_chemical_formula_sum     'C11 H16 N2 O2'
_chemical_formula_iupac     'C11 H16 N2 O2'
_chemical_formula_weight     208.26
_chemical_melting_point     358
_symmetry_cell_setting     orthorhombic
_symmetry_space_group_name_H-M     'P 21 21 21'
_symmetry_space_group_name_Hall     'P 2ac 2ab '
loop_
    _symmetry_equiv_pos_as_xyz
    'x, y, z'
    '-x+1/2, -y, z+1/2'
    'x+1/2, -y+1/2, -z'
    '-x, y+1/2, -z+1/2'
_cell_length_a     7.0047(11)
_cell_length_b     14.171(2)
_cell_length_c     21.681(3)
_cell_angle_alpha     90.00
_cell_angle_beta     90.00
_cell_angle_gamma     90.00
_cell_volume     2152.1(6)
_cell_formula_units_Z     8
_cell_measurement_reflns_used     2547
_cell_measurement_theta_min     2.87
_cell_measurement_theta_max     25.43
_cell_measurement_temperature     100(2)
_exptl_crystal_description     plate
_exptl_crystal_colour     yellow
_exptl_crystal_size_max     0.45
_exptl_crystal_size_mid     0.08
_exptl_crystal_size_min     0.07
_exptl_crystal_density_diffrn     1.286
_exptl_crystal_density_meas     ?
_exptl_crystal_density_method     'not measured'
_exptl_crystal_F_000     896
_exptl_absorpt_coefficient_mu     0.089
_exptl_absorpt_correction_type     multi-scan
_exptl_absorpt_process_details     '(SADABS; Sheldrick, 2003)'
_exptl_absorpt_correction_T_min     0.786
_exptl_absorpt_correction_T_max     0.994
_exptl_special_details     ?
_diffrn_ambient_temperature     100(2)
_diffrn_radiation_type     MoK\a
_diffrn_radiation_wavelength     0.71073
_diffrn_radiation_source     'fine-focus sealed tube'
_diffrn_radiation_monochromator     graphite
_diffrn_measurement_device_type     'Bruker SMART CCD area-detector'
_diffrn_measurement_method     '\f and \w'
_diffrn_detector_area_resol_mean     ?
_diffrn_reflns_number     12054
_diffrn_reflns_av_R_equivalents     0.0523
_diffrn_reflns_av_sigmaI/netI     0.0486
_diffrn_reflns_theta_min     1.72
_diffrn_reflns_theta_max     27.00
_diffrn_reflns_theta_full     27.00
_diffrn_measured_fraction_theta_max     0.996
_diffrn_measured_fraction_theta_full     0.996
_diffrn_reflns_limit_h_min     -8
_diffrn_reflns_limit_h_max     8
_diffrn_reflns_limit_k_min     -9
_diffrn_reflns_limit_k_max     18
_diffrn_reflns_limit_l_min     -27
_diffrn_reflns_limit_l_max     24
_diffrn_standards_number     0
_diffrn_standards_interval_count     .
_diffrn_standards_interval_time     .
_diffrn_standards_decay_%     ?
_refine_special_details
;
Refinement of <i>F</i>^2^ against ALL reflections. The weighted <i>R</i>-factor
<i>wR</i> and goodness of fit <i>S</i> are based on <i>F</i>^2^, conventional
<i>R</i>-factors <i>R</i> are based on <i>F</i>, with <i>F</i> set to zero for
negative <i>F</i>^2^. The threshold expression of <i>F</i>^2^ >
\s(<i>F</i>^2^) is used only for calculating <i>R</i>-factors(gt) <i>etc</i>.
and is not relevant to the choice of reflections for refinement.
<i>R</i>-factors based on <i>F</i>^2^ are statistically about twice as large
as those based on <i>F</i>, and <i>R</i>- factors based on ALL data will be
even larger.
;
_reflns_number_total     2677
_reflns_number_gt     2311
_reflns_threshold_expression     I>2\s(I)
_refine_ls_structure_factor_coef     Fsqd
_refine_ls_matrix_type     full
_refine_ls_R_factor_all     0.0627
_refine_ls_R_factor_gt     0.0523
_refine_ls_wR_factor_gt     0.1102
_refine_ls_wR_factor_ref     0.1150
_refine_ls_goodness_of_fit_ref     1.136
_refine_ls_restrained_S_all     1.135
_refine_ls_number_reflns     2677
_refine_ls_number_parameters     289
_refine_ls_number_restraints     6
_refine_ls_hydrogen_treatment     mixed
_refine_ls_weighting_scheme     calc
_refine_ls_weighting_details
         'calc w=1/[\s^2^(Fo^2^)+(0.0493P)^2^+0.4481P] where P=(Fo^2^+2Fc^2^)/3'
_atom_sites_solution_hydrogens     geom
_atom_sites_solution_primary     direct
_atom_sites_solution_secondary     difmap
_refine_ls_shift/su_max     0.000
_refine_ls_shift/su_mean     0.000
_refine_diff_density_max     0.255
_refine_diff_density_min     -0.236
_refine_ls_extinction_method     none
_refine_ls_extinction_coef     ?
_refine_ls_abs_structure_details     ?
_refine_ls_abs_structure_Flack     ?
loop_
    _atom_type_symbol
    _atom_type_description
    _atom_type_scat_dispersion_real
    _atom_type_scat_dispersion_imag
    _atom_type_scat_source
    'C' 'C' 0.0033 0.0000
                         'International Tables Vol C Tables 4.2.6.8 and 6.1.1.4'
    'H' 'H' 0.0000 0.0000
                         'International Tables Vol C Tables 4.2.6.8 and 6.1.1.4'
    'N' 'N' 0.0061 0.0000
                         'International Tables Vol C Tables 4.2.6.8 and 6.1.1.4'
    'O' 'O' 0.0106 0.0000
                         'International Tables Vol C Tables 4.2.6.8 and 6.1.1.4'
_computing_data_collection     'SMART (Bruker, 2000)'
_computing_cell_refinement     'SAINT-Plus (Bruker, 2001)'
_computing_data_reduction     'SAINT-Plus (Bruker, 2001)'
_computing_structure_solution     'SHELXS97 (Sheldrick, 2008)'
_computing_structure_refinement     'SHELXL97 (Sheldrick, 2008)'
_computing_molecular_graphics
                     'SHELXTL (Sheldrick, 2008) and DIAMOND (Brandenburg, 2006)'
_computing_publication_material
                             'SHELXTL (Sheldrick, 2008) and PLATON (Spek, 2009)'
loop_
    _atom_site_type_symbol
    _atom_site_label
    _atom_site_fract_x
    _atom_site_fract_y
    _atom_site_fract_z
    _atom_site_U_iso_or_equiv
    _atom_site_adp_type
    _atom_site_calc_flag
    _atom_site_refinement_flags
    _atom_site_occupancy
    _atom_site_symmetry_multiplicity
    _atom_site_disorder_assembly
    _atom_site_disorder_group
    O O1 0.3350(3) 0.69081(15) 0.11061(9) 0.0234(5) Uani d D 1 1 . .
    H H1 0.442(2) 0.674(2) 0.1244(14) 0.035 Uiso d D 1 1 . .
    O O2 1.4419(3) 0.62189(16) 0.25568(10) 0.0298(5) Uani d D 1 1 . .
    H H2 1.453(6) 0.5647(7) 0.2462(17) 0.045 Uiso d D 1 1 . .
    N N1 0.6713(3) 0.62184(17) 0.12202(11) 0.0210(5) Uani d . 1 1 . .
    N N2 1.0729(3) 0.69806(18) 0.22607(11) 0.0215(6) Uani d D 1 1 . .
    H H2A 1.161(3) 0.691(2) 0.1990(11) 0.032 Uiso d D 1 1 . .
    C C1 0.3377(4) 0.6585(2) 0.05212(13) 0.0193(6) Uani d . 1 1 . .
    C C2 0.5001(4) 0.61174(19) 0.02788(13) 0.0191(6) Uani d . 1 1 . .
    C C3 0.4962(4) 0.5809(2) -0.03349(13) 0.0224(6) Uani d . 1 1 . .
    H H3 0.6044 0.5495 -0.0502 0.027 Uiso calc R 1 1 . .
    C C4 0.3373(5) 0.5954(2) -0.07020(14) 0.0273(7) Uani d . 1 1 . .
    H H4 0.3367 0.5744 -0.1118 0.033 Uiso calc R 1 1 . .
    C C5 0.1788(5) 0.6408(2) -0.04570(14) 0.0280(7) Uani d . 1 1 . .
    H H5 0.0692 0.6505 -0.0707 0.034 Uiso calc R 1 1 . .
    C C6 0.1789(4) 0.6719(2) 0.01469(14) 0.0231(6) Uani d . 1 1 . .
    H H6 0.0693 0.7029 0.0308 0.028 Uiso calc R 1 1 . .
    C C7 0.6692(4) 0.59821(19) 0.06535(13) 0.0194(6) Uani d . 1 1 . .
    H H7 0.7802 0.5713 0.0474 0.023 Uiso calc R 1 1 . .
    C C8 0.8463(4) 0.6083(2) 0.15798(13) 0.0232(6) Uani d . 1 1 . .
    H H8A 0.9544 0.5946 0.1300 0.028 Uiso calc R 1 1 . .
    H H8B 0.8307 0.5540 0.1863 0.028 Uiso calc R 1 1 . .
    C C9 0.8875(4) 0.6970(2) 0.19473(14) 0.0236(7) Uani d . 1 1 . .
    H H9A 0.8811 0.7519 0.1665 0.028 Uiso calc R 1 1 . .
    H H9B 0.7858 0.7050 0.2260 0.028 Uiso calc R 1 1 . .
    C C10 1.0972(4) 0.6245(2) 0.27303(13) 0.0251(7) Uani d . 1 1 . .
    H H10A 1.0782 0.5616 0.2542 0.030 Uiso calc R 1 1 . .
    H H10B 1.0007 0.6327 0.3060 0.030 Uiso calc R 1 1 . .
    C C11 1.2954(4) 0.6306(2) 0.30039(14) 0.0289(7) Uani d . 1 1 . .
    H H11A 1.3094 0.6920 0.3218 0.035 Uiso calc R 1 1 . .
    H H11B 1.3106 0.5801 0.3315 0.035 Uiso calc R 1 1 . .
    O O31 -0.2420(3) 0.35742(16) 0.10565(9) 0.0252(5) Uani d D 1 1 . .
    H H31 -0.134(2) 0.375(2) 0.1175(15) 0.038 Uiso d D 1 1 . .
    O O32 0.8773(3) 0.39234(15) 0.25880(11) 0.0279(5) Uani d D 1 1 . .
    H H32 0.897(5) 0.3345(6) 0.2532(17) 0.042 Uiso d D 1 1 . .
    N N31 0.1079(3) 0.41785(17) 0.10613(11) 0.0207(5) Uani d . 1 1 . .
    N N32 0.4908(3) 0.42869(18) 0.22487(11) 0.0196(5) Uani d D 1 1 . .
    H H32A 0.586(3) 0.423(2) 0.2002(12) 0.029 Uiso d D 1 1 . .
    C C31 -0.2312(4) 0.3602(2) 0.04357(13) 0.0204(6) Uani d . 1 1 . .
    C C32 -0.0647(4) 0.3916(2) 0.01297(13) 0.0198(6) Uani d . 1 1 . .
    C C33 -0.0628(4) 0.3926(2) -0.05144(13) 0.0239(7) Uani d . 1 1 . .
    H H33 0.0479 0.4145 -0.0723 0.029 Uiso calc R 1 1 . .
    C C34 -0.2171(5) 0.3626(2) -0.08532(14) 0.0272(7) Uani d . 1 1 . .
    H H34 -0.2124 0.3630 -0.1291 0.033 Uiso calc R 1 1 . .
    C C35 -0.3797(5) 0.3319(2) -0.05493(15) 0.0284(7) Uani d . 1 1 . .
    H H35 -0.4868 0.3110 -0.0781 0.034 Uiso calc R 1 1 . .
    C C36 -0.3872(4) 0.3314(2) 0.00889(14) 0.0246(7) Uani d . 1 1 . .
    H H36 -0.5003 0.3111 0.0291 0.029 Uiso calc R 1 1 . .
    C C37 0.1035(4) 0.4199(2) 0.04734(13) 0.0203(6) Uani d . 1 1 . .
    H H37 0.2133 0.4406 0.0255 0.024 Uiso calc R 1 1 . .
    C C38 0.2801(4) 0.4497(2) 0.13747(13) 0.0219(6) Uani d . 1 1 . .
    H H38A 0.2631 0.5160 0.1508 0.026 Uiso calc R 1 1 . .
    H H38B 0.3890 0.4476 0.1084 0.026 Uiso calc R 1 1 . .
    C C39 0.3245(4) 0.3893(2) 0.19290(13) 0.0208(6) Uani d . 1 1 . .
    H H39A 0.2133 0.3879 0.2211 0.025 Uiso calc R 1 1 . .
    H H39B 0.3519 0.3238 0.1796 0.025 Uiso calc R 1 1 . .
    C C40 0.5399(4) 0.3768(2) 0.28123(13) 0.0228(7) Uani d . 1 1 . .
    H H40A 0.5419 0.3082 0.2726 0.027 Uiso calc R 1 1 . .
    H H40B 0.4427 0.3889 0.3134 0.027 Uiso calc R 1 1 . .
    C C41 0.7342(4) 0.4083(2) 0.30387(15) 0.0255(7) Uani d . 1 1 . .
    H H41A 0.7297 0.4764 0.3140 0.031 Uiso calc R 1 1 . .
    H H41B 0.7669 0.3734 0.3420 0.031 Uiso calc R 1 1 . .
loop_
    _atom_site_aniso_label
    _atom_site_aniso_U_11
    _atom_site_aniso_U_22
    _atom_site_aniso_U_33
    _atom_site_aniso_U_12
    _atom_site_aniso_U_13
    _atom_site_aniso_U_23
    O1 0.0208(10) 0.0298(12) 0.0194(11) 0.0035(9) 0.0004(9) -0.0023(9)
    O2 0.0253(12) 0.0260(12) 0.0380(13) 0.0013(10) -0.0014(10) -0.0016(11)
    N1 0.0205(12) 0.0191(13) 0.0233(13) -0.0006(11) -0.0006(10) -0.0003(11)
    N2 0.0187(12) 0.0240(13) 0.0218(13) -0.0014(11) 0.0016(10) 0.0007(11)
    C1 0.0243(14) 0.0148(14) 0.0188(14) -0.0034(12) 0.0020(12) 0.0043(11)
    C2 0.0226(13) 0.0136(14) 0.0210(14) -0.0054(12) 0.0016(12) 0.0030(12)
    C3 0.0273(15) 0.0174(15) 0.0224(15) -0.0026(12) 0.0068(12) -0.0001(12)
    C4 0.0421(18) 0.0217(16) 0.0180(15) -0.0037(15) -0.0049(14) 0.0001(12)
    C5 0.0304(16) 0.0258(17) 0.0277(17) 0.0000(14) -0.0102(14) 0.0052(14)
    C6 0.0210(14) 0.0193(15) 0.0290(16) 0.0014(12) -0.0009(13) 0.0027(13)
    C7 0.0182(13) 0.0151(14) 0.0250(15) -0.0013(11) 0.0050(12) -0.0007(12)
    C8 0.0221(14) 0.0221(16) 0.0254(16) 0.0017(13) -0.0048(12) -0.0011(13)
    C9 0.0195(14) 0.0241(16) 0.0272(16) 0.0015(13) -0.0013(12) -0.0028(14)
    C10 0.0264(15) 0.0296(18) 0.0193(15) -0.0036(14) 0.0017(12) 0.0002(14)
    C11 0.0311(17) 0.0310(18) 0.0248(16) 0.0002(14) -0.0048(13) 0.0001(14)
    O31 0.0219(10) 0.0321(13) 0.0217(11) -0.0051(10) 0.0009(9) 0.0000(10)
    O32 0.0225(11) 0.0244(12) 0.0369(13) 0.0006(10) 0.0018(9) 0.0042(11)
    N31 0.0215(12) 0.0195(13) 0.0211(13) 0.0013(10) 0.0001(10) -0.0016(10)
    N32 0.0183(12) 0.0219(13) 0.0187(13) -0.0010(10) 0.0023(10) 0.0022(11)
    C31 0.0242(14) 0.0150(15) 0.0221(15) 0.0026(12) -0.0019(12) -0.0020(12)
    C32 0.0226(13) 0.0140(14) 0.0227(15) 0.0013(12) -0.0012(12) 0.0005(12)
    C33 0.0274(15) 0.0230(17) 0.0213(15) 0.0040(13) 0.0038(12) 0.0020(13)
    C34 0.0412(18) 0.0218(16) 0.0186(15) 0.0020(14) -0.0053(13) -0.0011(13)
    C35 0.0336(18) 0.0197(16) 0.0319(17) 0.0010(14) -0.0132(14) -0.0015(14)
    C36 0.0276(15) 0.0163(15) 0.0299(17) 0.0009(12) 0.0011(13) 0.0018(13)
    C37 0.0199(14) 0.0184(15) 0.0225(15) 0.0030(12) 0.0032(12) 0.0011(12)
    C38 0.0209(14) 0.0220(16) 0.0227(15) -0.0006(12) -0.0002(11) 0.0016(13)
    C39 0.0170(12) 0.0227(16) 0.0228(14) -0.0021(13) -0.0007(12) -0.0004(13)
    C40 0.0239(15) 0.0252(17) 0.0192(15) 0.0000(13) 0.0013(12) 0.0007(13)
    C41 0.0293(15) 0.0241(17) 0.0230(15) 0.0030(14) -0.0055(13) -0.0003(13)
_geom_special_details
;
All e.s.d.'s (except the e.s.d. in the dihedral angle between two l.s. planes)
are estimated using the full covariance matrix. The cell e.s.d.'s are taken
into account individually in the estimation of e.s.d.'s in distances, angles
and torsion angles; correlations between e.s.d.'s in cell parameters are only
used when they are defined by crystal symmetry. An approximate (isotropic)
treatment of cell e.s.d.'s is used for estimating e.s.d.'s involving l.s.
planes.
;
loop_
    _geom_bond_atom_site_label_1
    _geom_bond_atom_site_label_2
    _geom_bond_site_symmetry_2
    _geom_bond_distance
    _geom_bond_publ_flag
    O1 C1 . 1.349(3) ?
    O1 H1 . 0.8400(11) ?
    O2 C11 . 1.417(4) ?
    O2 H2 . 0.8401(11) ?
    N1 C7 . 1.274(3) ?
    N1 C8 . 1.466(3) ?
    N2 C9 . 1.466(4) ?
    N2 C10 . 1.467(4) ?
    N2 H2A . 0.8600(11) ?
    C1 C6 . 1.391(4) ?
    C1 C2 . 1.417(4) ?
    C2 C3 . 1.401(4) ?
    C2 C7 . 1.448(4) ?
    C3 C4 . 1.383(4) ?
    C3 H3 . 0.9500 ?
    C4 C5 . 1.389(5) ?
    C4 H4 . 0.9500 ?
    C5 C6 . 1.382(4) ?
    C5 H5 . 0.9500 ?
    C6 H6 . 0.9500 ?
    C7 H7 . 0.9500 ?
    C8 C9 . 1.516(4) ?
    C8 H8A . 0.9900 ?
    C8 H8B . 0.9900 ?
    C9 H9A . 0.9900 ?
    C9 H9B . 0.9900 ?
    C10 C11 . 1.512(4) ?
    C10 H10A . 0.9900 ?
    C10 H10B . 0.9900 ?
    C11 H11A . 0.9900 ?
    C11 H11B . 0.9900 ?
    O31 C31 . 1.349(3) ?
    O31 H31 . 0.8401(11) ?
    O32 C41 . 1.418(4) ?
    O32 H32 . 0.8400(11) ?
    N31 C37 . 1.275(4) ?
    N31 C38 . 1.456(4) ?
    N32 C39 . 1.466(3) ?
    N32 C40 . 1.467(4) ?
    N32 H32A . 0.8600(11) ?
    C31 C36 . 1.388(4) ?
    C31 C32 . 1.413(4) ?
    C32 C33 . 1.397(4) ?
    C32 C37 . 1.451(4) ?
    C33 C34 . 1.374(4) ?
    C33 H33 . 0.9500 ?
    C34 C35 . 1.386(5) ?
    C34 H34 . 0.9500 ?
    C35 C36 . 1.385(4) ?
    C35 H35 . 0.9500 ?
    C36 H36 . 0.9500 ?
    C37 H37 . 0.9500 ?
    C38 C39 . 1.508(4) ?
    C38 H38A . 0.9900 ?
    C38 H38B . 0.9900 ?
    C39 H39A . 0.9900 ?
    C39 H39B . 0.9900 ?
    C40 C41 . 1.514(4) ?
    C40 H40A . 0.9900 ?
    C40 H40B . 0.9900 ?
    C41 H41A . 0.9900 ?
    C41 H41B . 0.9900 ?
loop_
    _geom_angle_atom_site_label_1
    _geom_angle_atom_site_label_2
    _geom_angle_atom_site_label_3
    _geom_angle_site_symmetry_1
    _geom_angle_site_symmetry_3
    _geom_angle
    _geom_angle_publ_flag
    C1 O1 H1 . . 103(2) ?
    C11 O2 H2 . . 109(3) ?
    C7 N1 C8 . . 119.2(3) ?
    C9 N2 C10 . . 114.7(2) ?
    C9 N2 H2A . . 109(2) ?
    C10 N2 H2A . . 108(2) ?
    O1 C1 C6 . . 119.4(3) ?
    O1 C1 C2 . . 121.3(3) ?
    C6 C1 C2 . . 119.4(3) ?
    C3 C2 C1 . . 118.8(3) ?
    C3 C2 C7 . . 120.5(3) ?
    C1 C2 C7 . . 120.7(2) ?
    C4 C3 C2 . . 121.1(3) ?
    C4 C3 H3 . . 119.5 ?
    C2 C3 H3 . . 119.5 ?
    C3 C4 C5 . . 119.5(3) ?
    C3 C4 H4 . . 120.3 ?
    C5 C4 H4 . . 120.3 ?
    C6 C5 C4 . . 120.7(3) ?
    C6 C5 H5 . . 119.7 ?
    C4 C5 H5 . . 119.7 ?
    C5 C6 C1 . . 120.6(3) ?
    C5 C6 H6 . . 119.7 ?
    C1 C6 H6 . . 119.7 ?
    N1 C7 C2 . . 121.0(3) ?
    N1 C7 H7 . . 119.5 ?
    C2 C7 H7 . . 119.5 ?
    N1 C8 C9 . . 109.3(2) ?
    N1 C8 H8A . . 109.8 ?
    C9 C8 H8A . . 109.8 ?
    N1 C8 H8B . . 109.8 ?
    C9 C8 H8B . . 109.8 ?
    H8A C8 H8B . . 108.3 ?
    N2 C9 C8 . . 114.9(2) ?
    N2 C9 H9A . . 108.5 ?
    C8 C9 H9A . . 108.5 ?
    N2 C9 H9B . . 108.5 ?
    C8 C9 H9B . . 108.5 ?
    H9A C9 H9B . . 107.5 ?
    N2 C10 C11 . . 109.8(3) ?
    N2 C10 H10A . . 109.7 ?
    C11 C10 H10A . . 109.7 ?
    N2 C10 H10B . . 109.7 ?
    C11 C10 H10B . . 109.7 ?
    H10A C10 H10B . . 108.2 ?
    O2 C11 C10 . . 113.0(2) ?
    O2 C11 H11A . . 109.0 ?
    C10 C11 H11A . . 109.0 ?
    O2 C11 H11B . . 109.0 ?
    C10 C11 H11B . . 109.0 ?
    H11A C11 H11B . . 107.8 ?
    C31 O31 H31 . . 104(2) ?
    C41 O32 H32 . . 112(3) ?
    C37 N31 C38 . . 118.6(3) ?
    C39 N32 C40 . . 112.9(2) ?
    C39 N32 H32A . . 107(2) ?
    C40 N32 H32A . . 107(2) ?
    O31 C31 C36 . . 119.2(3) ?
    O31 C31 C32 . . 121.6(3) ?
    C36 C31 C32 . . 119.2(3) ?
    C33 C32 C31 . . 118.7(3) ?
    C33 C32 C37 . . 120.2(3) ?
    C31 C32 C37 . . 121.1(2) ?
    C34 C33 C32 . . 121.6(3) ?
    C34 C33 H33 . . 119.2 ?
    C32 C33 H33 . . 119.2 ?
    C33 C34 C35 . . 119.3(3) ?
    C33 C34 H34 . . 120.4 ?
    C35 C34 H34 . . 120.4 ?
    C36 C35 C34 . . 120.5(3) ?
    C36 C35 H35 . . 119.7 ?
    C34 C35 H35 . . 119.7 ?
    C35 C36 C31 . . 120.6(3) ?
    C35 C36 H36 . . 119.7 ?
    C31 C36 H36 . . 119.7 ?
    N31 C37 C32 . . 121.8(3) ?
    N31 C37 H37 . . 119.1 ?
    C32 C37 H37 . . 119.1 ?
    N31 C38 C39 . . 111.5(2) ?
    N31 C38 H38A . . 109.3 ?
    C39 C38 H38A . . 109.3 ?
    N31 C38 H38B . . 109.3 ?
    C39 C38 H38B . . 109.3 ?
    H38A C38 H38B . . 108.0 ?
    N32 C39 C38 . . 108.9(2) ?
    N32 C39 H39A . . 109.9 ?
    C38 C39 H39A . . 109.9 ?
    N32 C39 H39B . . 109.9 ?
    C38 C39 H39B . . 109.9 ?
    H39A C39 H39B . . 108.3 ?
    N32 C40 C41 . . 109.5(2) ?
    N32 C40 H40A . . 109.8 ?
    C41 C40 H40A . . 109.8 ?
    N32 C40 H40B . . 109.8 ?
    C41 C40 H40B . . 109.8 ?
    H40A C40 H40B . . 108.2 ?
    O32 C41 C40 . . 111.4(2) ?
    O32 C41 H41A . . 109.3 ?
    C40 C41 H41A . . 109.3 ?
    O32 C41 H41B . . 109.3 ?
    C40 C41 H41B . . 109.3 ?
    H41A C41 H41B . . 108.0 ?
loop_
    _geom_torsion_atom_site_label_1
    _geom_torsion_atom_site_label_2
    _geom_torsion_atom_site_label_3
    _geom_torsion_atom_site_label_4
    _geom_torsion_site_symmetry_1
    _geom_torsion_site_symmetry_2
    _geom_torsion_site_symmetry_3
    _geom_torsion_site_symmetry_4
    _geom_torsion
    _geom_torsion_publ_flag
    O1 C1 C2 C3 . . . . -179.0(3) ?
    C6 C1 C2 C3 . . . . 0.4(4) ?
    O1 C1 C2 C7 . . . . -0.6(4) ?
    C6 C1 C2 C7 . . . . 178.8(2) ?
    C1 C2 C3 C4 . . . . 0.0(4) ?
    C7 C2 C3 C4 . . . . -178.5(3) ?
    C2 C3 C4 C5 . . . . -0.4(5) ?
    C3 C4 C5 C6 . . . . 0.4(5) ?
    C4 C5 C6 C1 . . . . 0.0(5) ?
    O1 C1 C6 C5 . . . . 179.0(3) ?
    C2 C1 C6 C5 . . . . -0.4(4) ?
    C8 N1 C7 C2 . . . . -179.0(2) ?
    C3 C2 C7 N1 . . . . -176.6(3) ?
    C1 C2 C7 N1 . . . . 5.0(4) ?
    C7 N1 C8 C9 . . . . 133.4(3) ?
    C10 N2 C9 C8 . . . . -62.7(3) ?
    N1 C8 C9 N2 . . . . -171.8(2) ?
    C9 N2 C10 C11 . . . . 178.0(2) ?
    N2 C10 C11 O2 . . . . -57.8(4) ?
    O31 C31 C32 C33 . . . . 179.9(3) ?
    C36 C31 C32 C33 . . . . 0.1(4) ?
    O31 C31 C32 C37 . . . . 1.5(4) ?
    C36 C31 C32 C37 . . . . -178.3(3) ?
    C31 C32 C33 C34 . . . . -1.0(4) ?
    C37 C32 C33 C34 . . . . 177.4(3) ?
    C32 C33 C34 C35 . . . . 0.9(5) ?
    C33 C34 C35 C36 . . . . 0.1(5) ?
    C34 C35 C36 C31 . . . . -1.0(5) ?
    O31 C31 C36 C35 . . . . -178.9(3) ?
    C32 C31 C36 C35 . . . . 0.9(4) ?
    C38 N31 C37 C32 . . . . -178.4(2) ?
    C33 C32 C37 N31 . . . . -178.4(3) ?
    C31 C32 C37 N31 . . . . 0.0(4) ?
    C37 N31 C38 C39 . . . . -141.5(3) ?
    C40 N32 C39 C38 . . . . 177.5(2) ?
    N31 C38 C39 N32 . . . . -176.1(2) ?
    C39 N32 C40 C41 . . . . 168.2(2) ?
    N32 C40 C41 O32 . . . . -59.2(3) ?
loop_
    _geom_hbond_atom_site_label_D
    _geom_hbond_atom_site_label_H
    _geom_hbond_atom_site_label_A
    _geom_hbond_site_symmetry_A
    _geom_hbond_distance_DH
    _geom_hbond_distance_HA
    _geom_hbond_distance_DA
    _geom_hbond_angle_DHA
    O1 H1 N1 . 0.84(2) 1.77(2) 2.562(3) 157(3)
    O2 H2 N32 1_655 0.840(10)
                            2.000(10)
                                    2.839(3) 178(4)
    N2 H2A O1 1_655 0.86(2) 2.27(2) 3.106(3) 165(2)
    O31 H31 N31 . 0.84(2) 1.82(2) 2.596(3) 154(3)
    O32 H32 N2 4_745 0.840(10)
                             2.000(10)
                                     2.795(3) 158(4)
    N32 H32A O31 1_655 0.86(2) 2.55(3) 3.347(3) 154(2)
    C39 H39A O32 1_455 0.99 2.49 3.443(4) 161
data_global
_journal_date_recd_electronic     2011-09-14
_journal_date_accepted     2011-09-28
_journal_name_full     'Acta Crystallographica, Section E'
_journal_year     2011
_journal_volume     67
_journal_issue     11
_journal_page_first     o2849
_journal_page_last     o2849
_journal_paper_category     QO
_journal_coeditor_code     PK2347
_publ_contact_author_name     'Herbert H\"opfl'
_publ_contact_author_address
;
Centro de Investigaciones Qu\'imicas
Universidad Aut\'onoma del Estado de Morelos. Av. Universidad 1001 Col.
Chamilpa
CP 62209
Cuernavaca, Mexico
;
_publ_contact_author_email     hhopfl@uaem.mx
_publ_contact_author_fax     '01 52 777 3297997'
_publ_contact_author_phone     '01 52 777 3297997'
_publ_section_title
;
(<i>E</i>)-2-{[2-(2-Hydroxyethylamino)ethylimino]methyl}phenol
;
loop_
    _publ_author_name
    _publ_author_footnote
    _publ_author_address
    'Germ\'an-Acacio, Juan M.' .
;
Centro de Investigaciones Qu\'imicas
Universidad Aut\'onoma del Estado de Morelos. Av. Universidad 1001, CP 62209,
Cuernavaca, Mexico
;
    'Tlahuext, Hugo' .
;
Centro de Investigaciones Qu\'imicas
Universidad Aut\'onoma del Estado de Morelos. Av. Universidad 1001, CP 62209,
Cuernavaca, Mexico
;
    'H\"opfl, Herbert' .
;
Centro de Investigaciones Qu\'imicas
Universidad Aut\'onoma del Estado de Morelos. Av. Universidad 1001, CP 62209,
Cuernavaca, Mexico
;
