# Supplementary material for: (E)-2-{[2-(2-Hy­droxy­ethyl­amino)­ethyl­imino]­meth­yl}phenol
Source: Acta Crystallogr Sect E Struct Rep Online. 2011 Oct 5;67(Pt 11):o2849. doi: 10.1107/S1600536811039997 (PMC3247587; doi:10.1107/S1600536811039997)
Supplement: Supplementary file 2 [file e-67-o2849-Isup2.hkl]

# 
# h,k,l, Fc-squared, Fo-squared, sigma(Fo-squared) and status flag 
# 
data_I
_shelx_title ' zarzehx in P2(1)2(1)2(1)' 
_shelx_refln_list_code          4 
_shelx_F_calc_maximum      372.54 
_exptl_crystal_F_000       896.00 
_reflns_d_resolution_high  0.7829 
 
loop_ 
 _symmetry_equiv_pos_as_xyz 
 'x, y, z' 
 '-x+1/2, -y, z+1/2' 
 '-x, y+1/2, -z+1/2' 
 'x+1/2, -y+1/2, -z' 
 
_cell_length_a     7.0047 
_cell_length_b    14.1706 
_cell_length_c    21.6809 
_cell_angle_alpha  90.000 
_cell_angle_beta   90.000 
_cell_angle_gamma  90.000 
 
_shelx_F_squared_multiplier     1.000 
 
loop_ 
 _refln_index_h 
 _refln_index_k 
 _refln_index_l 
 _refln_F_squared_calc 
 _refln_F_squared_meas 
 _refln_F_squared_sigma 
 _refln_observed_status 
   2   0   0     1715.34     1694.48     57.40 o 
   4   0   0      599.02      600.63     28.66 o 
   6   0   0       83.58       89.41     17.76 o 
   8   0   0        0.40       -1.38      9.39 o 
   1   1   0       26.35       37.38      2.93 o 
   2   1   0      299.79      292.03     10.61 o 
   3   1   0      540.14      523.68     16.94 o 
   4   1   0       71.38       69.79      7.22 o 
   5   1   0      105.16      106.14      9.69 o 
   6   1   0      418.99      376.51     18.03 o 
   7   1   0      111.52      123.15     13.73 o 
   8   1   0       34.79       42.78     10.94 o 
   0   2   0       46.28       95.13      7.61 o 
   1   2   0     3328.54     3806.74     84.33 o 
   2   2   0      205.98      212.63      9.03 o 
   3   2   0      829.12      816.29     23.62 o 
   4   2   0      649.15      644.76     21.40 o 
   5   2   0      124.02      118.82     10.21 o 
   6   2   0        2.09        7.24      6.12 o 
   7   2   0       18.54       18.43      7.31 o 
   8   2   0       45.25       61.29     11.86 o 
   1   3   0      992.67     1107.54     26.60 o 
   2   3   0      521.54      524.94     20.87 o 
   3   3   0      237.69      193.79      9.81 o 
   4   3   0      639.69      618.51     20.91 o 
   5   3   0      468.63      436.86     18.21 o 
   6   3   0        5.72       14.36      7.12 o 
   7   3   0      948.45      836.16     30.26 o 
   8   3   0        6.89       16.85      8.73 o 
   0   4   0   138788.23   126837.34   5517.42 o 
   1   4   0     8849.48     9978.12    217.47 o 
   2   4   0      658.78      646.18     18.53 o 
   3   4   0       16.83       17.12      4.44 o 
   4   4   0       12.44       12.55      5.25 o 
   5   4   0     1952.95     1782.89     48.35 o 
   6   4   0       74.23       75.03     10.44 o 
   7   4   0        2.62        1.44      6.29 o 
   8   4   0       17.48       34.79      9.99 o 
   1   5   0     2277.87     2416.03     55.06 o 
   2   5   0      324.28      310.06     11.14 o 
   3   5   0      352.26      336.13     13.30 o 
   4   5   0      339.42      314.70     16.34 o 
   5   5   0        7.89       10.90      5.62 o 
   6   5   0        0.03       -4.71      5.90 o 
   7   5   0      345.68      337.81     18.34 o 
   8   5   0       81.83      106.46     15.09 o 
   0   6   0     1838.37     1816.31     88.79 o 
   1   6   0     4849.84     5526.88    122.27 o 
   2   6   0     2613.73     2786.94     64.94 o 
   3   6   0       14.51       10.48      4.21 o 
   4   6   0       43.12       54.82      7.22 o 
   5   6   0       40.86       37.26      7.76 o 
   6   6   0       28.77       30.07      8.53 o 
   7   6   0      295.75      305.66     19.95 o 
   8   6   0       37.76       49.15     11.67 o 
   1   7   0     1772.66     1858.79     43.66 o 
   2   7   0     1476.60     1421.87     35.64 o 
   3   7   0        0.13       -4.07      3.27 o 
   4   7   0       83.36       90.33      8.14 o 
   5   7   0      199.30      182.54     12.73 o 
   6   7   0      359.34      333.72     17.26 o 
   7   7   0      175.65      165.08     16.59 o 
   8   7   0       25.20       37.93      9.97 o 
   0   8   0      769.06      721.70     44.39 o 
   1   8   0     2192.42     2256.93     79.81 o 
   2   8   0      335.55      304.67     16.48 o 
   3   8   0      108.58      109.71      7.24 o 
   4   8   0      269.27      265.25     14.46 o 
   5   8   0      209.51      210.46     14.80 o 
   6   8   0        6.01        6.44      7.03 o 
   7   8   0       60.66       63.58     21.56 o 
   8   8   0      148.94      141.93     20.40 o 
   1   9   0      947.61     1013.05     58.35 o 
   2   9   0     1147.91     1226.88     49.72 o 
   3   9   0        0.70        0.25      6.33 o 
   4   9   0      558.38      525.23     31.42 o 
   5   9   0       28.52       29.45      7.66 o 
   6   9   0      128.79      167.46     19.49 o 
   7   9   0      211.30      178.28     21.30 o 
   0  10   0     2240.70     1844.22     97.66 o 
   1  10   0      187.89      191.69     17.04 o 
   2  10   0     1110.40     1122.27     47.51 o 
   3  10   0        1.33        1.20      7.49 o 
   4  10   0      729.53      712.67     36.12 o 
   5  10   0       98.23      120.53     15.85 o 
   6  10   0       63.53       77.37     24.10 o 
   7  10   0       54.43      139.52     29.17 o 
   1  11   0       67.42       78.64     12.98 o 
   2  11   0      911.38      762.79     63.42 o 
   3  11   0      131.64      147.79     37.42 o 
   4  11   0       88.20       91.84     49.47 o 
   5  11   0        0.01        6.34      6.81 o 
   6  11   0      207.73      173.77     32.98 o 
   7  11   0        1.40        5.07     15.22 o 
   0  12   0      139.73      123.03     21.56 o 
   1  12   0      251.98      201.47     19.03 o 
   2  12   0       13.21       -0.33      8.48 o 
   3  12   0       77.50       72.62     14.30 o 
   4  12   0      156.93      138.35     17.34 o 
   5  12   0       11.44        6.60      7.82 o 
   6  12   0       68.50       79.91     22.83 o 
   1  13   0        8.12       11.75     10.28 o 
   2  13   0      177.24      195.80     29.17 o 
   3  13   0      517.13      444.31     29.06 o 
   4  13   0       87.06       92.33     15.85 o 
   5  13   0      148.35      161.08     32.98 o 
   6  13   0       15.71       25.37     21.56 o 
   0  14   0      265.76      299.34     32.98 o 
   1  14   0      152.77      168.72     19.14 o 
   2  14   0       54.48       42.03     12.80 o 
   3  14   0        4.08       -5.87      8.88 o 
   4  14   0      471.09      516.05     33.20 o 
   5  14   0       66.37       72.30     25.37 o 
   1  15   0       47.71       43.55     13.10 o 
   2  15   0      276.52      265.11     24.36 o 
   3  15   0      615.31      549.77     34.84 o 
   4  15   0        0.02        2.42      8.81 o 
   0  16   0       71.16      104.01     26.64 o 
   1  16   0       11.26       44.39     12.98 o 
   2  16   0       83.82       88.39     16.97 o 
   3  16   0      382.17      424.26     43.12 o 
   4  16   0       29.66       19.03     16.49 o 
   1  17   0        6.17       37.35     12.80 o 
   2  17   0       41.04       57.89     15.25 o 
   0  18   0        5.15       26.64     16.49 o 
   1   0   1      154.76      147.89      5.53 o 
   2   0   1      184.18      194.32      8.21 o 
   3   0   1      310.86      286.54     11.72 o 
   4   0   1       44.54       43.14      6.22 o 
   5   0   1     4646.29     4466.94    122.53 o 
   6   0   1      627.44      559.39     28.38 o 
   7   0   1       53.92       55.96      9.63 o 
   8   0   1        9.53       -7.41      8.16 o 
   0   1   1      108.37      113.06      9.51 o 
   1   1   1      752.04      757.31     13.05 o 
   2   1   1      749.78      691.41     13.50 o 
   3   1   1      296.58      269.91      7.94 o 
   4   1   1      417.74      397.85     10.97 o 
   5   1   1     1294.50     1182.78     24.65 o 
   6   1   1     2245.71     2092.85     40.00 o 
   7   1   1      593.19      534.77     16.23 o 
   8   1   1      140.20      131.48     11.29 o 
   0   2   1      104.49       83.20      4.48 o 
   1   2   1     6028.67     6832.79    105.59 o 
   2   2   1      174.29      158.23      5.60 o 
   3   2   1      323.07      323.00      9.67 o 
   4   2   1      697.47      778.55     17.20 o 
   5   2   1      191.99      177.97      8.55 o 
   6   2   1       57.95       56.36      6.37 o 
   7   2   1       73.66       77.15      7.43 o 
   8   2   1      350.70      416.47     16.08 o 
   0   3   1      726.98      738.43     20.42 o 
   1   3   1      391.08      471.20      9.41 o 
   2   3   1     1152.78     1113.66     20.11 o 
   3   3   1      132.80      127.25      5.68 o 
   4   3   1      420.53      468.67     12.38 o 
   5   3   1      741.23      680.13     16.89 o 
   6   3   1     1615.05     1475.60     30.46 o 
   7   3   1      843.25      784.77     20.50 o 
   8   3   1       20.41       30.93      7.08 o 
   0   4   1    15886.11    17276.97    433.94 o 
   1   4   1    15045.38    16517.05    253.20 o 
   2   4   1       53.96       65.41      3.79 o 
   3   4   1      158.00      140.55      5.92 o 
   4   4   1      274.96      265.38      9.07 o 
   5   4   1     1036.45      957.38     21.23 o 
   6   4   1      221.83      225.16     10.27 o 
   7   4   1      143.32      161.95     10.51 o 
   8   4   1       38.97       59.40      8.25 o 
   0   5   1       51.54       59.15      7.18 o 
   1   5   1     2066.66     2136.56     34.80 o 
   2   5   1       62.73       73.39      3.82 o 
   3   5   1      234.45      226.02      7.54 o 
   4   5   1      586.85      530.23     13.64 o 
   5   5   1     1066.91      996.42     22.01 o 
   6   5   1      578.06      559.68     15.89 o 
   7   5   1      252.19      253.35     12.38 o 
   8   5   1      138.44      137.37     10.53 o 
   0   6   1       78.66       78.89     10.15 o 
   1   6   1      678.79      677.38     14.87 o 
   2   6   1      109.06      111.87      4.53 o 
   3   6   1      752.21      716.84     15.48 o 
   4   6   1      172.04      155.72      7.29 o 
   5   6   1      842.95      775.52     21.27 o 
   6   6   1       42.31       42.46      5.86 o 
   7   6   1      179.44      183.06     11.21 o 
   8   6   1       28.54       62.74      8.50 o 
   0   7   1       24.53       15.58     10.78 o 
   1   7   1       36.02       40.94      2.71 o 
   2   7   1      123.42      118.33      6.51 o 
   3   7   1       70.30       75.48      4.58 o 
   4   7   1       49.23       58.34      5.30 o 
   5   7   1     1485.07     1390.48     28.35 o 
   6   7   1      180.52      168.40      9.38 o 
   7   7   1      339.48      321.11     14.38 o 
   8   7   1      247.54      228.25     13.99 o 
   0   8   1      151.47      185.72     14.27 o 
   1   8   1     3476.43     3673.14     69.03 o 
   2   8   1      272.77      281.93      9.12 o 
   3   8   1       29.86       45.62      4.49 o 
   4   8   1      414.51      388.95     11.00 o 
   5   8   1      224.80      212.78      8.64 o 
   6   8   1       19.23       19.18      6.75 o 
   7   8   1      193.14      211.49     15.93 o 
   8   8   1      107.12      123.90     15.56 o 
   0   9   1      706.59      654.30     52.00 o 
   1   9   1      357.47      363.74     15.20 o 
   2   9   1      782.51      741.51     24.53 o 
   3   9   1      135.18      151.70     10.74 o 
   4   9   1      538.77      504.40     18.94 o 
   5   9   1      382.07      349.61     13.42 o 
   6   9   1       81.63       82.38     10.78 o 
   7   9   1       95.78       93.34     16.88 o 
   0  10   1      592.22      547.99     28.24 o 
   1  10   1      310.60      263.03     20.50 o 
   2  10   1      256.54      231.35     13.14 o 
   3  10   1       55.31       61.44      8.06 o 
   4  10   1       75.80       90.85      9.48 o 
   5  10   1      593.97      550.69     22.14 o 
   6  10   1       14.01       12.83     11.03 o 
   7  10   1      144.19      146.80     31.08 o 
   0  11   1      438.76      417.74     25.55 o 
   1  11   1       57.53       71.05      8.99 o 
   2  11   1       30.95       32.34      6.96 o 
   3  11   1      518.96      492.49     20.49 o 
   4  11   1       65.36       55.74      8.26 o 
   5  11   1      482.35      434.38     47.99 o 
   6  11   1       85.26      124.68     26.00 o 
   7  11   1       57.51       90.46     18.37 o 
   0  12   1      291.55      294.03     21.96 o 
   1  12   1      215.86      187.14     15.03 o 
   2  12   1      506.87      445.45     19.33 o 
   3  12   1      425.06      439.44     27.28 o 
   4  12   1       66.02       61.06      9.38 o 
   5  12   1       92.21      121.45     14.73 o 
   6  12   1       42.07       76.42     34.25 o 
   0  13   1      217.50      207.39     20.16 o 
   1  13   1       14.21       18.60      7.41 o 
   2  13   1      788.38      749.94     27.53 o 
   3  13   1      233.79      249.78     15.40 o 
   4  13   1      377.32      367.95     18.82 o 
   5  13   1       49.13       47.22     12.79 o 
   6  13   1      135.07      167.18     25.37 o 
   0  14   1      688.49      695.60     44.39 o 
   1  14   1       65.79       58.77      9.86 o 
   2  14   1       37.31       52.80      9.47 o 
   3  14   1        1.45       -8.82      5.96 o 
   4  14   1      168.53      147.55     13.63 o 
   5  14   1       56.09       59.17     25.37 o 
   0  15   1       18.45       15.91     14.59 o 
   1  15   1       73.50       84.06     11.14 o 
   2  15   1       44.21       58.81     10.17 o 
   3  15   1      549.91      541.97     23.99 o 
   4  15   1       25.37       45.06     11.53 o 
   0  16   1        0.00       -5.54      8.88 o 
   1  16   1       91.29      124.75     13.47 o 
   2  16   1       24.64       15.23      9.34 o 
   3  16   1      634.32      632.86     31.66 o 
   4  16   1       33.77       56.00     11.94 o 
   0  17   1       15.43        0.00     10.76 o 
   1  17   1       68.67       73.66     13.94 o 
   2  17   1      164.88      169.51     15.38 o 
   3  17   1       17.73       51.79     15.22 o 
   0  18   1       32.43       45.95     15.85 o 
   0   0   2      327.64      318.36     16.49 o 
   1   0   2       39.66       39.97      2.80 o 
   2   0   2     1260.58     1226.69     30.59 o 
   3   0   2      610.93      586.90     24.90 o 
   4   0   2        0.55        0.77      3.85 o 
   5   0   2       39.98       32.71      7.02 o 
   6   0   2      317.68      258.96     17.03 o 
   7   0   2       15.56       16.17      7.40 o 
   8   0   2        1.02        4.32      8.90 o 
   0   1   2     7995.75     8609.35    186.57 o 
   1   1   2      311.73      316.34      7.31 o 
   2   1   2     1310.63     1315.29     24.93 o 
   3   1   2      423.19      419.44     10.33 o 
   4   1   2      325.42      299.77      9.39 o 
   5   1   2      820.81      774.44     18.20 o 
   6   1   2     1018.25      950.96     22.14 o 
   7   1   2       51.36       46.81      6.42 o 
   8   1   2       16.78       23.92      6.76 o 
   0   2   2      105.42      104.87      3.61 o 
   1   2   2    11060.01    12308.81    201.59 o 
   2   2   2      778.18      836.02     15.91 o 
   3   2   2      831.96      845.58     17.07 o 
   4   2   2      599.23      603.58     17.93 o 
   5   2   2      640.49      611.64     15.64 o 
   6   2   2      510.55      472.71     18.72 o 
   7   2   2      232.36      216.88     11.75 o 
   8   2   2       14.40       10.29      8.13 o 
   0   3   2     1915.62     2152.99     48.32 o 
   1   3   2      581.21      578.55     10.75 o 
   2   3   2      586.28      610.98     11.62 o 
   3   3   2      238.69      249.72      7.74 o 
   4   3   2      265.33      267.37      8.88 o 
   5   3   2     1146.35     1030.92     22.46 o 
   6   3   2     1068.41     1011.02     23.27 o 
   7   3   2      204.79      201.17     11.52 o 
   8   3   2       10.51       21.37      6.59 o 
   0   4   2      642.47      950.54     22.91 o 
   1   4   2     6524.35     7234.44    112.24 o 
   2   4   2      394.33      355.58      8.47 o 
   3   4   2      577.41      559.73     12.93 o 
   4   4   2     1087.67     1047.43     21.57 o 
   5   4   2      325.44      288.96     10.44 o 
   6   4   2      132.31      118.46      8.02 o 
   7   4   2      119.55      121.27      9.53 o 
   8   4   2       65.93       89.42      9.61 o 
   0   5   2       95.49       92.62      4.41 o 
   1   5   2      919.62      958.23     16.90 o 
   2   5   2       21.89       34.40      3.43 o 
   3   5   2      144.16      145.68      6.05 o 
   4   5   2       75.27       75.76      5.73 o 
   5   5   2      315.76      295.81     14.68 o 
   6   5   2      740.60      701.34     18.29 o 
   7   5   2      288.63      283.23     11.77 o 
   8   5   2       10.94       15.17      6.10 o 
   0   6   2     1375.57     1357.29     37.90 o 
   1   6   2       47.31       54.42      2.73 o 
   2   6   2     1436.30     1549.02     27.17 o 
   3   6   2       73.00       72.13      4.42 o 
   4   6   2      278.58      267.54     12.52 o 
   5   6   2      692.00      649.05     15.38 o 
   6   6   2       49.94       43.91      6.36 o 
   7   6   2      370.51      350.97     13.87 o 
   8   6   2       74.80       99.59      9.94 o 
   0   7   2      780.21      754.28     23.52 o 
   1   7   2      948.00      942.08     16.87 o 
   2   7   2      489.74      518.37     11.93 o 
   3   7   2      112.99      116.36      5.43 o 
   4   7   2      763.92      740.05     16.93 o 
   5   7   2       66.14       61.68      5.79 o 
   6   7   2      324.91      322.35     12.59 o 
   7   7   2      479.68      481.46     21.35 o 
   8   7   2       12.02        5.33      5.88 o 
   0   8   2      456.09      426.31     21.96 o 
   1   8   2     5225.31     5417.91     91.58 o 
   2   8   2       29.03       33.77      4.06 o 
   3   8   2       12.68       16.72      3.21 o 
   4   8   2      694.49      672.92     17.26 o 
   5   8   2      101.62      111.28      6.93 o 
   6   8   2       75.85       53.25      8.31 o 
   7   8   2        6.02       18.83      6.36 o 
   8   8   2      104.55      129.38     14.10 o 
   0   9   2       46.17       28.29     12.05 o 
   1   9   2      111.58      101.57     10.07 o 
   2   9   2      427.84      408.21     16.70 o 
   3   9   2      109.86      104.78      9.15 o 
   4   9   2      164.38      163.17      9.94 o 
   5   9   2       61.83       57.59      7.56 o 
   6   9   2      259.19      267.59     12.54 o 
   7   9   2      285.22      303.66     18.18 o 
   0  10   2      692.09      674.22     32.98 o 
   1  10   2       18.11       22.53      6.40 o 
   2  10   2      804.56      787.56     26.09 o 
   3  10   2       65.86       68.49      8.61 o 
   4  10   2      192.83      199.65     12.71 o 
   5  10   2      171.38      162.20     15.28 o 
   6  10   2       64.30       91.05     15.48 o 
   7  10   2       43.50       31.14     17.76 o 
   0  11   2       66.19       72.20     12.08 o 
   1  11   2      479.39      446.80     18.86 o 
   2  11   2      309.78      269.55     14.68 o 
   3  11   2      228.50      213.15     13.32 o 
   4  11   2      547.80      575.53     22.91 o 
   5  11   2      185.51      192.17     16.78 o 
   6  11   2       66.16      101.82     20.71 o 
   7  11   2       84.62      120.21     21.06 o 
   0  12   2     2269.22     2080.72     79.37 o 
   1  12   2      297.38      297.46     16.49 o 
   2  12   2       79.97       69.36      9.30 o 
   3  12   2       65.00       59.64      9.21 o 
   4  12   2      565.98      529.46     22.35 o 
   5  12   2       48.69       57.61     10.74 o 
   6  12   2        1.93        0.63     11.66 o 
   0  13   2      124.62       99.51     15.68 o 
   1  13   2       97.20       88.92     10.50 o 
   2  13   2      221.98      208.04     14.54 o 
   3  13   2      125.55      131.07     13.18 o 
   4  13   2       22.22       34.98     10.41 o 
   5  13   2       33.70       51.94     11.07 o 
   6  13   2      233.14      249.69     28.70 o 
   0  14   2        1.00        2.54      8.97 o 
   1  14   2       62.22       61.98     10.12 o 
   2  14   2      305.30      282.62     27.28 o 
   3  14   2       84.42       96.63     11.78 o 
   4  14   2       20.97       26.29      9.51 o 
   5  14   2      160.68      160.51     17.85 o 
   0  15   2       21.15       24.20     11.56 o 
   1  15   2       72.40       88.67     11.88 o 
   2  15   2       42.66       26.50      8.63 o 
   3  15   2      233.89      240.96     16.44 o 
   4  15   2      127.67      126.16     15.79 o 
   0  16   2      695.30      678.23     39.90 o 
   1  16   2      100.25       96.86     12.09 o 
   2  16   2      219.66      216.04     25.45 o 
   3  16   2       17.77       31.08      9.64 o 
   4  16   2       73.21       87.52     21.56 o 
   0  17   2        5.27       21.66     11.18 o 
   1  17   2       49.94       56.63     10.88 o 
   2  17   2       51.13       55.31     10.45 o 
   3  17   2      170.77      169.96     29.17 o 
   0  18   2       19.88       52.62     14.78 o 
   1   0   3       45.62       46.39      3.84 o 
   2   0   3     4737.93     4949.72    110.32 o 
   3   0   3     4031.27     4345.97     99.87 o 
   4   0   3      785.32      838.05     25.63 o 
   5   0   3       29.63       18.73      6.24 o 
   6   0   3      115.90      112.83     11.48 o 
   7   0   3        5.26        6.43     14.67 o 
   8   0   3        4.10        0.25      6.70 o 
   0   1   3      997.02      989.77     22.98 o 
   1   1   3     3388.65     3642.11     61.14 o 
   2   1   3     3012.25     3159.04     54.15 o 
   3   1   3     4301.94     4568.63     78.89 o 
   4   1   3      788.70      826.80     17.83 o 
   5   1   3       70.66       67.19      5.96 o 
   6   1   3      473.07      442.71     14.50 o 
   7   1   3      143.60      140.57      9.82 o 
   8   1   3       31.93       51.59      7.44 o 
   0   2   3      128.24      131.49      4.89 o 
   1   2   3    24966.78    28169.10    430.04 o 
   2   2   3      463.92      504.70     10.69 o 
   3   2   3      362.76      408.98     10.30 o 
   4   2   3       73.50       68.32      5.11 o 
   5   2   3       49.64       42.08      5.22 o 
   6   2   3     1809.96     1599.97     32.44 o 
   7   2   3      121.96      105.29      9.01 o 
   8   2   3        7.46       20.29      5.89 o 
   0   3   3     1536.46     1589.94     36.60 o 
   1   3   3    14528.61    15666.83    240.26 o 
   2   3   3      312.50      309.69      7.66 o 
   3   3   3     2317.94     2312.71     39.55 o 
   4   3   3      107.90      130.59      6.63 o 
   5   3   3      320.39      296.95     11.20 o 
   6   3   3      272.66      255.28     13.10 o 
   7   3   3        4.54        3.49      4.37 o 
   8   3   3       50.43       38.39      6.77 o 
   0   4   3      237.18      245.63      8.06 o 
   1   4   3      105.44      108.15      3.82 o 
   2   4   3      148.54      173.53      5.43 o 
   3   4   3      912.02      927.66     18.39 o 
   4   4   3      849.35      850.37     17.25 o 
   5   4   3      254.80      233.75      9.51 o 
   6   4   3      130.18      135.20      8.32 o 
   7   4   3      146.18      132.56      9.51 o 
   8   4   3       35.48       46.33      7.72 o 
   0   5   3      105.58      114.68      6.38 o 
   1   5   3      390.44      380.40      8.27 o 
   2   5   3     8376.99     9048.35    141.10 o 
   3   5   3      888.20      855.94     17.41 o 
   4   5   3       39.32       36.77      4.35 o 
   5   5   3      729.41      702.51     22.53 o 
   6   5   3       43.66       64.37      7.06 o 
   7   5   3      256.60      246.71     12.47 o 
   8   5   3      106.31      120.91     10.94 o 
   0   6   3      302.41      333.55     10.33 o 
   1   6   3     3587.56     3824.24     60.81 o 
   2   6   3      502.49      529.09     11.40 o 
   3   6   3      211.30      211.62      6.71 o 
   4   6   3      289.94      267.11      8.42 o 
   5   6   3       20.55       17.18      4.00 o 
   6   6   3       62.51       80.48      7.57 o 
   7   6   3      259.11      266.53     11.44 o 
   8   6   3        1.88        5.94      7.81 o 
   0   7   3        0.01       -0.32      4.26 o 
   1   7   3     3607.64     3843.32     61.40 o 
   2   7   3      523.43      584.94     12.46 o 
   3   7   3      645.47      629.21     16.36 o 
   4   7   3       37.36       46.22      4.84 o 
   5   7   3      176.28      172.91      8.90 o 
   6   7   3      162.49      160.03      8.66 o 
   7   7   3       75.85       82.73      8.29 o 
   8   7   3       97.64       88.86      9.38 o 
   0   8   3      143.42      154.09      8.57 o 
   1   8   3      108.94      102.43      4.31 o 
   2   8   3      786.78      745.60     16.29 o 
   3   8   3        7.31        8.08      2.58 o 
   4   8   3      440.31      410.20     11.33 o 
   5   8   3       91.64       95.39      7.71 o 
   6   8   3       16.46       16.15      6.02 o 
   7   8   3      191.07      216.28     22.26 o 
   0   9   3      451.30      413.62     22.86 o 
   1   9   3       86.02       78.34     10.17 o 
   2   9   3     1539.15     1466.38     48.66 o 
   3   9   3       21.16       15.90      4.76 o 
   4   9   3      341.72      339.39     12.16 o 
   5   9   3      422.36      386.18     24.16 o 
   6   9   3      106.78      118.34     10.13 o 
   7   9   3      255.72      285.77     24.01 o 
   0  10   3       34.43       29.53     10.78 o 
   1  10   3      235.50      206.77     13.00 o 
   2  10   3       32.05       45.70      7.30 o 
   3  10   3        3.93       -1.54      4.64 o 
   4  10   3      318.27      310.19     16.84 o 
   5  10   3       52.62       56.39     10.60 o 
   6  10   3       40.95       48.79     14.19 o 
   7  10   3       67.06       73.41     17.04 o 
   0  11   3      685.82      659.75     52.00 o 
   1  11   3      311.97      309.35     15.51 o 
   2  11   3      251.55      259.88     14.22 o 
   3  11   3      144.16      134.63     13.36 o 
   4  11   3        1.61       -0.63      4.94 o 
   5  11   3       71.58       91.42     12.58 o 
   6  11   3       35.25       42.98     11.33 o 
   7  11   3       81.29       93.91     19.03 o 
   0  12   3      863.12      825.55     39.90 o 
   1  12   3      489.59      439.64     28.93 o 
   2  12   3      355.18      344.44     17.03 o 
   3  12   3      235.69      225.90     15.15 o 
   4  12   3        0.45        0.21      7.03 o 
   5  12   3       43.11       74.48     12.43 o 
   6  12   3       11.31       22.30      9.07 o 
   0  13   3      135.74      178.09     27.90 o 
   1  13   3       25.27       28.97      7.57 o 
   2  13   3        6.87        7.89      6.60 o 
   3  13   3       88.04       97.76     11.48 o 
   4  13   3      100.74      120.10     15.06 o 
   5  13   3       17.10       32.67      9.97 o 
   6  13   3      115.79      150.28     17.08 o 
   0  14   3       58.75       69.69     15.25 o 
   1  14   3      197.65      181.60     14.22 o 
   2  14   3       76.93       79.01     10.69 o 
   3  14   3       20.20       23.77      7.83 o 
   4  14   3      233.11      214.21     19.03 o 
   5  14   3       11.45       26.79      8.88 o 
   0  15   3       63.95       62.28     14.27 o 
   1  15   3       15.86       16.71      8.79 o 
   2  15   3      141.27      129.47     13.37 o 
   3  15   3       49.30       33.60     11.21 o 
   4  15   3       67.33       73.28     12.81 o 
   0  16   3      869.88      849.80     45.71 o 
   1  16   3      204.00      217.25     28.38 o 
   2  16   3        1.93       22.88      7.68 o 
   3  16   3      167.03      160.20     28.01 o 
   4  16   3      108.15       93.86     25.37 o 
   0  17   3        0.23        5.25      9.51 o 
   1  17   3       16.31       24.64      7.85 o 
   2  17   3       65.11       64.70     12.33 o 
   0   0   4    15089.71    16284.34    498.14 o 
   1   0   4       99.63       92.40      4.19 o 
   2   0   4    18683.44    20655.80    448.46 o 
   3   0   4     3294.13     3490.78     80.98 o 
   4   0   4        0.38        4.34      4.03 o 
   5   0   4      443.63      449.13     18.47 o 
   6   0   4       99.16      114.52     13.10 o 
   7   0   4      207.80      192.52     16.19 o 
   8   0   4        1.67       10.21      7.77 o 
   0   1   4      386.76      396.94     12.27 o 
   1   1   4     4137.70     4433.26     74.29 o 
   2   1   4     2122.79     2127.22     37.56 o 
   3   1   4     3727.41     4092.46     66.57 o 
   4   1   4       26.23       31.55      3.99 o 
   5   1   4       13.12       18.70      3.85 o 
   6   1   4      336.96      316.22     10.69 o 
   7   1   4      208.02      207.71     18.25 o 
   8   1   4       29.88       30.80      7.85 o 
   0   2   4      226.92      220.02      7.12 o 
   1   2   4     1405.22     1481.94     24.70 o 
   2   2   4      587.32      580.92     11.91 o 
   3   2   4     2170.07     2365.95     40.26 o 
   4   2   4      157.18      161.56      7.00 o 
   5   2   4      139.31      140.75      7.47 o 
   6   2   4      591.23      503.50     15.84 o 
   7   2   4       26.21       20.32      5.31 o 
   8   2   4       25.52       35.21      7.19 o 
   0   3   4      476.22      494.31     13.44 o 
   1   3   4     2282.97     2419.21     39.10 o 
   2   3   4      330.51      349.68      8.28 o 
   3   3   4     1511.05     1554.79     30.42 o 
   4   3   4      880.96      835.76     18.13 o 
   5   3   4      253.63      261.58      9.67 o 
   6   3   4      491.19      471.98     15.41 o 
   7   3   4       88.29       84.61      9.00 o 
   8   3   4        3.60       12.08      5.53 o 
   0   4   4     5242.14     5313.15    117.29 o 
   1   4   4     3723.05     4044.74     63.99 o 
   2   4   4     3589.87     3874.80     62.30 o 
   3   4   4     1425.77     1418.39     26.00 o 
   4   4   4      273.08      265.71      8.29 o 
   5   4   4        3.09        4.65      3.46 o 
   6   4   4       53.08       59.38      6.36 o 
   7   4   4       87.08       94.41     10.54 o 
   8   4   4      204.43      234.76     13.92 o 
   0   5   4     1199.80     1209.10     29.40 o 
   1   5   4      587.85      624.16     12.20 o 
   2   5   4       88.48      107.88      6.05 o 
   3   5   4     1033.08     1109.65     21.28 o 
   4   5   4      177.89      190.47      7.59 o 
   5   5   4      294.91      268.23      9.17 o 
   6   5   4      688.63      663.03     18.92 o 
   7   5   4       74.48       96.56      8.66 o 
   8   5   4      111.03      137.86     11.32 o 
   0   6   4      120.13      116.26      6.77 o 
   1   6   4     2902.89     3021.95     48.88 o 
   2   6   4      327.33      348.68     13.41 o 
   3   6   4      335.41      336.92     10.08 o 
   4   6   4      825.44      790.04     17.46 o 
   5   6   4      357.89      365.55     12.45 o 
   6   6   4       75.69       87.46      7.79 o 
   7   6   4      187.87      172.35     11.70 o 
   8   6   4       37.96       60.79      8.52 o 
   0   7   4      912.06      900.54     25.45 o 
   1   7   4     2581.20     2688.03     44.09 o 
   2   7   4      359.12      344.13      8.76 o 
   3   7   4      281.70      270.72      8.28 o 
   4   7   4      442.33      396.98     11.20 o 
   5   7   4      121.07      121.93      7.96 o 
   6   7   4      310.24      310.40     12.26 o 
   7   7   4       34.81       36.21      6.13 o 
   8   7   4      131.91      146.15     11.79 o 
   0   8   4      155.75      168.00     12.69 o 
   1   8   4      790.54      810.99     17.03 o 
   2   8   4      274.36      265.73      8.43 o 
   3   8   4        3.77        5.30      2.39 o 
   4   8   4      400.48      412.35     11.32 o 
   5   8   4      150.68      167.39      9.64 o 
   6   8   4       55.06       63.13      9.23 o 
   7   8   4       13.32       25.30      7.28 o 
   0   9   4       38.15       54.40     15.85 o 
   1   9   4      412.94      357.20     16.66 o 
   2   9   4     1274.23     1117.15     36.43 o 
   3   9   4        1.60       -2.74      4.46 o 
   4   9   4      142.84      148.91      9.75 o 
   5   9   4      478.90      462.64     17.40 o 
   6   9   4       94.96      112.56      9.83 o 
   7   9   4       10.30       37.33      8.19 o 
   0  10   4      441.26      419.21     24.22 o 
   1  10   4      710.84      688.55     34.00 o 
   2  10   4       76.04       75.50      8.61 o 
   3  10   4       13.86       11.70      5.60 o 
   4  10   4      242.15      232.26     16.94 o 
   5  10   4       92.02       93.09     12.62 o 
   6  10   4      392.48      390.44     46.93 o 
   7  10   4      112.43      114.04     14.50 o 
   0  11   4       44.58       45.61     12.08 o 
   1  11   4      506.76      513.85     20.50 o 
   2  11   4      360.39      305.72     15.45 o 
   3  11   4      112.71       98.97     10.12 o 
   4  11   4       40.92       66.39     10.36 o 
   5  11   4       52.09       50.07     13.00 o 
   6  11   4       93.28      130.81     15.81 o 
   0  12   4        4.33        0.33      8.48 o 
   1  12   4      118.65      115.28     11.08 o 
   2  12   4      639.94      572.64     42.29 o 
   3  12   4      201.09      230.54     14.68 o 
   4  12   4      132.94      144.15     15.27 o 
   5  12   4       15.59        0.10      7.22 o 
   6  12   4      231.65      243.38     19.71 o 
   0  13   4       70.34       66.46     33.61 o 
   1  13   4        7.13       18.46      7.12 o 
   2  13   4      370.15      325.81     16.90 o 
   3  13   4       42.61       43.15     10.38 o 
   4  13   4      274.56      295.41     20.83 o 
   5  13   4       65.26       81.83     15.10 o 
   6  13   4      161.15      222.52     34.25 o 
   0  14   4      160.34      156.13     26.00 o 
   1  14   4       12.53       14.07      7.04 o 
   2  14   4       15.04        9.12      6.55 o 
   3  14   4        3.12       16.24      8.75 o 
   4  14   4       52.58       39.99     15.39 o 
   5  14   4       41.90       25.72     12.34 o 
   0  15   4        4.86       18.26     11.18 o 
   1  15   4       89.78      111.20     20.93 o 
   2  15   4       10.15        8.54      6.62 o 
   3  15   4      151.39      154.94     30.54 o 
   4  15   4        3.52        9.11      9.21 o 
   0  16   4        8.80       12.68      9.74 o 
   1  16   4      268.71      299.14     18.18 o 
   2  16   4      271.07      274.52     21.89 o 
   3  16   4       34.48       40.98     11.07 o 
   0  17   4        3.21       -3.44     15.22 o 
   1  17   4        0.77       31.39      8.24 o 
   2  17   4      113.87      109.06     15.31 o 
   1   0   5        2.75        6.63      1.91 o 
   2   0   5       12.13        3.07      2.58 o 
   3   0   5     2181.80     2411.91     58.77 o 
   4   0   5      806.92      817.43     24.83 o 
   5   0   5      384.89      362.28     16.84 o 
   6   0   5       44.70       32.44      8.58 o 
   7   0   5       78.58       83.03     17.48 o 
   8   0   5       22.88       23.42     11.80 o 
   0   1   5      366.31      348.66     10.12 o 
   1   1   5      810.43      816.90     15.79 o 
   2   1   5      195.24      194.41      9.92 o 
   3   1   5     2205.05     2475.78     47.58 o 
   4   1   5      476.24      488.66     12.32 o 
   5   1   5      151.20      153.32      7.38 o 
   6   1   5      414.55      383.31     18.02 o 
   7   1   5      126.18      115.58     10.11 o 
   8   1   5      137.22      164.88     12.28 o 
   0   2   5      136.50      131.21      5.88 o 
   1   2   5     5814.57     6101.43     95.17 o 
   2   2   5     1224.08     1336.81     25.00 o 
   3   2   5     1902.43     2047.62     35.47 o 
   4   2   5      106.98       95.64      5.65 o 
   5   2   5      113.68      121.39      7.91 o 
   6   2   5      290.19      283.95     11.66 o 
   7   2   5        2.61        3.71      4.50 o 
   8   2   5      153.84      170.68     12.97 o 
   0   3   5       75.71       67.99      4.58 o 
   1   3   5     1684.36     1649.71     27.55 o 
   2   3   5      289.50      307.53      7.69 o 
   3   3   5      477.44      436.39     10.72 o 
   4   3   5      431.57      437.32     11.64 o 
   5   3   5       63.98       77.68      6.45 o 
   6   3   5       93.71       90.70      7.70 o 
   7   3   5        8.65       12.00      5.11 o 
   8   3   5      253.68      303.98     15.59 o 
   0   4   5     1795.83     1903.74     44.36 o 
   1   4   5      946.60      959.59     17.19 o 
   2   4   5      930.00     1040.30     19.32 o 
   3   4   5      423.00      422.85     10.55 o 
   4   4   5      346.90      348.06     12.40 o 
   5   4   5      284.69      253.79     11.18 o 
   6   4   5       41.17       44.09      6.25 o 
   7   4   5       35.88       33.49      6.83 o 
   8   4   5      101.08      114.45     10.47 o 
   0   5   5       87.90       86.23      5.53 o 
   1   5   5     1842.54     1912.13     32.14 o 
   2   5   5       10.27       17.54      2.76 o 
   3   5   5      314.74      284.46     10.40 o 
   4   5   5      703.30      699.77     18.01 o 
   5   5   5       22.49       17.67      4.66 o 
   6   5   5       16.55       17.31      4.81 o 
   7   5   5      127.52      123.03     10.26 o 
   8   5   5       36.83       63.87      8.70 o 
   0   6   5      157.89      162.28      7.31 o 
   1   6   5      916.38      890.21     17.36 o 
   2   6   5     2794.20     3041.68     50.13 o 
   3   6   5      336.21      332.25      9.26 o 
   4   6   5      185.56      172.35      7.94 o 
   5   6   5      381.00      340.69     16.17 o 
   6   6   5       47.57       53.75      6.50 o 
   7   6   5       18.93       20.48      5.09 o 
   8   6   5        0.87        5.99      6.23 o 
   0   7   5      243.08      263.61      9.86 o 
   1   7   5       23.67       31.46      2.89 o 
   2   7   5     1627.55     1700.83     29.86 o 
   3   7   5      749.71      704.33     15.37 o 
   4   7   5      169.60      156.65      7.79 o 
   5   7   5       70.73       76.97      6.83 o 
   6   7   5       12.72        4.42      4.55 o 
   7   7   5       65.76       86.58      8.38 o 
   8   7   5      251.78      317.53     15.74 o 
   0   8   5      597.43      567.80     20.71 o 
   1   8   5      933.72      948.46     19.62 o 
   2   8   5      611.12      601.01     14.24 o 
   3   8   5       10.39       13.15      3.18 o 
   4   8   5      227.13      204.62      9.30 o 
   5   8   5      188.14      188.10     14.60 o 
   6   8   5       88.71       94.17      9.86 o 
   7   8   5       38.63       45.20      8.28 o 
   0   9   5       10.45       13.95      7.58 o 
   1   9   5      491.61      490.13     27.49 o 
   2   9   5      247.16      264.35     13.55 o 
   3   9   5       54.45       64.05      7.12 o 
   4   9   5      180.59      154.86     15.01 o 
   5   9   5       25.69       28.30      6.10 o 
   6   9   5      118.99      125.75     10.59 o 
   7   9   5       28.33       35.39      9.22 o 
   0  10   5       37.92       26.64      8.97 o 
   1  10   5      382.83      374.93     16.45 o 
   2  10   5     1006.13      946.71     29.76 o 
   3  10   5      121.11      127.30     10.62 o 
   4  10   5      204.18      219.22     16.99 o 
   5  10   5       32.17       26.27      7.87 o 
   6  10   5       51.85       56.68     10.79 o 
   7  10   5       34.13       45.77      9.96 o 
   0  11   5       97.73      105.27     14.78 o 
   1  11   5      114.53       97.70     10.26 o 
   2  11   5      855.79      790.87     27.21 o 
   3  11   5      678.34      639.58     23.90 o 
   4  11   5       86.07       97.33     12.87 o 
   5  11   5       13.16       20.11      8.42 o 
   6  11   5       42.95       49.47     10.44 o 
   0  12   5       24.91       27.90     10.76 o 
   1  12   5      105.67       97.01     10.55 o 
   2  12   5      206.78      203.95     13.63 o 
   3  12   5      130.64      138.22     14.61 o 
   4  12   5      180.29      187.31     16.72 o 
   5  12   5      217.99      200.34     18.42 o 
   6  12   5       13.73       17.41     11.58 o 
   0  13   5       29.34       36.64     12.08 o 
   1  13   5      615.41      562.82     22.76 o 
   2  13   5       70.22       68.59      9.88 o 
   3  13   5       32.77       27.50      9.77 o 
   4  13   5       55.80       48.89     10.94 o 
   5  13   5       82.36      104.27     14.35 o 
   6  13   5       37.72       66.05     14.98 o 
   0  14   5       18.45       23.39     11.18 o 
   1  14   5       99.19       96.72     11.67 o 
   2  14   5      153.75      150.14     13.63 o 
   3  14   5      225.83      248.17     20.43 o 
   4  14   5       63.83       72.82     13.02 o 
   5  14   5       31.80       27.59     14.43 o 
   0  15   5      224.76      224.49     34.25 o 
   1  15   5      253.61      254.03     18.12 o 
   2  15   5       90.33       90.93     14.07 o 
   3  15   5       69.08      104.90     14.90 o 
   4  15   5      104.94      120.63     21.85 o 
   0  16   5      375.58      354.66     68.49 o 
   1  16   5      124.33      141.95     14.38 o 
   2  16   5        6.41       12.13      8.12 o 
   3  16   5      207.47      228.37     20.89 o 
   0  17   5       27.60       36.78     12.56 o 
   1  17   5       19.05       37.00      9.09 o 
   2  17   5       23.28       42.67     11.53 o 
   0   0   6     9055.46     9099.31    400.81 o 
   1   0   6        0.14       -0.10      1.86 o 
   2   0   6      411.45      430.14     14.28 o 
   3   0   6      289.53      339.48     12.68 o 
   4   0   6      175.81      186.62     18.49 o 
   5   0   6       84.99       88.94      8.67 o 
   6   0   6      103.00      107.89     12.81 o 
   7   0   6       38.37       41.14     17.77 o 
   8   0   6        0.55        9.37      7.99 o 
   0   1   6     4859.37     5355.51    118.27 o 
   1   1   6      932.46      964.06     18.59 o 
   2   1   6      540.15      482.81     10.36 o 
   3   1   6     2362.31     2571.04     43.70 o 
   4   1   6        2.12       -1.22      2.95 o 
   5   1   6       14.50        4.08      5.71 o 
   6   1   6      163.20      142.55     14.63 o 
   7   1   6        1.75        5.95      5.08 o 
   8   1   6      121.35      162.79     12.60 o 
   0   2   6        6.39        3.93      2.41 o 
   1   2   6     2638.02     2613.40     45.53 o 
   2   2   6      292.85      283.12     10.91 o 
   3   2   6     6216.64     7091.71    112.41 o 
   4   2   6      247.17      251.10      8.40 o 
   5   2   6       42.17       44.75      5.31 o 
   6   2   6      295.13      275.96     21.93 o 
   7   2   6       12.93       13.50      4.89 o 
   8   2   6       64.67       43.16      7.32 o 
   0   3   6      785.88      822.32     21.24 o 
   1   3   6      144.81      145.75      4.89 o 
   2   3   6       14.89        7.08      2.69 o 
   3   3   6     1422.82     1493.59     27.13 o 
   4   3   6      759.09      773.76     17.21 o 
   5   3   6       46.16       43.65      5.47 o 
   6   3   6       62.56       56.77      7.48 o 
   7   3   6       90.24      107.30      9.74 o 
   8   3   6       13.67        5.89      5.62 o 
   0   4   6     4274.99     4271.26     95.75 o 
   1   4   6      431.64      423.48      8.92 o 
   2   4   6      396.47      427.16     12.98 o 
   3   4   6       97.51       97.73      4.69 o 
   4   4   6       42.66       48.45      4.53 o 
   5   4   6      139.84      117.22      7.62 o 
   6   4   6      162.50      175.75     10.00 o 
   7   4   6       51.06       59.85      7.84 o 
   8   4   6       48.30       49.12      8.12 o 
   0   5   6     3015.27     3200.58     72.91 o 
   1   5   6      716.69      746.92     14.42 o 
   2   5   6       80.16      101.33     10.27 o 
   3   5   6      527.40      482.95     11.76 o 
   4   5   6       79.06       78.19      6.14 o 
   5   5   6       94.09       90.78      7.18 o 
   6   5   6      272.01      240.98     11.12 o 
   7   5   6      133.91      154.49     14.81 o 
   8   5   6      154.42      211.76     16.17 o 
   0   6   6      196.19      197.31     10.07 o 
   1   6   6      481.10      467.66     10.47 o 
   2   6   6      273.71      247.26      8.58 o 
   3   6   6      144.08      166.85      6.68 o 
   4   6   6      472.91      455.47     13.26 o 
   5   6   6       30.82       29.19      4.92 o 
   6   6   6       98.48      103.85      8.33 o 
   7   6   6        3.60        2.90      4.98 o 
   8   6   6       46.70       53.15      9.76 o 
   0   7   6      962.97      967.73     32.22 o 
   1   7   6      933.52      893.77     17.31 o 
   2   7   6      204.65      192.43      6.59 o 
   3   7   6      157.64      171.36      6.48 o 
   4   7   6      975.48      935.38     30.52 o 
   5   7   6       19.67       22.65      4.70 o 
   6   7   6       65.18       75.54      7.42 o 
   7   7   6       23.16       42.04      8.89 o 
   8   7   6       44.04       56.90      8.57 o 
   0   8   6      242.55      257.21     13.05 o 
   1   8   6      154.96      146.32      6.43 o 
   2   8   6      358.24      369.78     10.47 o 
   3   8   6      464.56      458.54     12.55 o 
   4   8   6      176.73      168.28      8.21 o 
   5   8   6      159.37      148.63      9.20 o 
   6   8   6      173.04      179.53     12.76 o 
   7   8   6       76.33      121.30     13.27 o 
   0   9   6      314.35      310.49     20.16 o 
   1   9   6     1427.38     1389.68     38.51 o 
   2   9   6       47.61       49.68      6.22 o 
   3   9   6        4.15        1.19      7.14 o 
   4   9   6      214.38      217.56     13.73 o 
   5   9   6      102.90      101.38      9.17 o 
   6   9   6        2.51        4.03      6.95 o 
   7   9   6       32.68       54.83     10.05 o 
   0  10   6        9.13        7.24      7.58 o 
   1  10   6       45.71       52.09      7.68 o 
   2  10   6      131.58      129.18     10.32 o 
   3  10   6      166.80      192.95     26.94 o 
   4  10   6      274.85      242.06     17.15 o 
   5  10   6      247.07      245.51     20.20 o 
   6  10   6       32.70       49.04     11.16 o 
   7  10   6        3.04        0.93      6.41 o 
   0  11   6      204.79      205.20     19.27 o 
   1  11   6      295.58      284.16     15.18 o 
   2  11   6      151.17      146.73     11.45 o 
   3  11   6     1131.66     1088.13     55.34 o 
   4  11   6       77.77       65.77     11.53 o 
   5  11   6      109.66      102.71     14.04 o 
   6  11   6      142.10      184.44     17.99 o 
   0  12   6       67.87       67.91     13.45 o 
   1  12   6      309.57      304.38     21.42 o 
   2  12   6      310.28      304.71     16.22 o 
   3  12   6      399.58      339.23     20.63 o 
   4  12   6      227.18      229.28     17.87 o 
   5  12   6        3.28       16.90      9.96 o 
   6  12   6       69.18      111.40     17.69 o 
   0  13   6       75.36       99.94     15.68 o 
   1  13   6        2.75        6.81      6.40 o 
   2  13   6       59.39       45.10     10.62 o 
   3  13   6        5.11        6.16      7.73 o 
   4  13   6       59.54       56.70     11.05 o 
   5  13   6       46.29       31.14      9.50 o 
   0  14   6      300.59      304.54     24.22 o 
   1  14   6      144.27      130.64     13.00 o 
   2  14   6       20.20       25.39      9.56 o 
   3  14   6       44.57       52.83     12.10 o 
   4  14   6       78.30      138.92     16.60 o 
   5  14   6       12.20       33.71     10.27 o 
   0  15   6       10.77        4.00      8.84 o 
   1  15   6        8.78       28.58      8.32 o 
   2  15   6       62.36       78.79     13.51 o 
   3  15   6      575.75      631.62     43.36 o 
   4  15   6        2.11        9.67      8.33 o 
   0  16   6        9.27        1.87      8.48 o 
   1  16   6       87.80      104.98     15.09 o 
   2  16   6       71.26       72.17     13.62 o 
   3  16   6       99.13       84.76     15.90 o 
   0  17   6       12.93       30.44     15.85 o 
   1  17   6      115.61      146.40     22.85 o 
   2  17   6        2.16       22.75     11.98 o 
   1   0   7      194.76      186.59      7.47 o 
   2   0   7        0.01       -0.72      2.01 o 
   3   0   7      120.76       94.30      6.63 o 
   4   0   7       86.49      108.70      8.05 o 
   5   0   7      118.20      119.40     13.49 o 
   6   0   7        4.18       24.46      7.77 o 
   7   0   7        4.29        7.36      7.04 o 
   8   0   7       34.62       60.44     17.74 o 
   0   1   7        0.45        5.87      2.66 o 
   1   1   7     1156.29     1133.20     21.53 o 
   2   1   7      293.82      336.74     15.79 o 
   3   1   7     1881.01     1908.34     33.58 o 
   4   1   7      617.30      666.05     17.63 o 
   5   1   7       20.58       19.76      4.84 o 
   6   1   7       94.95       82.97      8.40 o 
   7   1   7      371.77      320.45     15.03 o 
   8   1   7        2.56       15.28      6.11 o 
   0   2   7       97.98       94.22      5.48 o 
   1   2   7       74.53       73.78      4.06 o 
   2   2   7      107.96      126.13      5.60 o 
   3   2   7     1217.26     1265.35     23.62 o 
   4   2   7      177.92      184.09      8.23 o 
   5   2   7       99.12       98.93      7.40 o 
   6   2   7       10.50        7.70      4.31 o 
   7   2   7        6.78        9.66      6.12 o 
   8   2   7      339.60      330.19     16.20 o 
   0   3   7      625.32      640.88     17.74 o 
   1   3   7      451.74      478.76     10.23 o 
   2   3   7     1075.79     1185.93     21.68 o 
   3   3   7      769.00      755.02     24.15 o 
   4   3   7      142.65      141.08      7.39 o 
   5   3   7        0.00        4.03      3.35 o 
   6   3   7        3.00        1.07      4.49 o 
   7   3   7       94.84      100.09      9.78 o 
   8   3   7       31.49       45.44      8.60 o 
   0   4   7       70.18       82.72      9.52 o 
   1   4   7      179.40      193.58      6.31 o 
   2   4   7       84.03      105.05      5.68 o 
   3   4   7      577.64      603.78     13.61 o 
   4   4   7       90.11       73.62      5.98 o 
   5   4   7       81.45       95.20      7.20 o 
   6   4   7      106.36      111.14      9.95 o 
   7   4   7       49.56       45.70      7.47 o 
   8   4   7        5.73       19.24      6.31 o 
   0   5   7      598.76      618.64     17.74 o 
   1   5   7     1022.90      985.24     18.41 o 
   2   5   7     1925.60     2042.08     35.15 o 
   3   5   7      522.63      536.60     13.00 o 
   4   5   7     1375.70     1301.37     28.00 o 
   5   5   7      226.41      228.40     10.07 o 
   6   5   7       37.08       36.01      7.64 o 
   7   5   7       75.65       68.43      8.41 o 
   8   5   7       70.18       81.62      9.65 o 
   0   6   7       10.07       15.52      3.72 o 
   1   6   7       17.78       21.15      2.87 o 
   2   6   7      336.19      359.46      9.38 o 
   3   6   7      563.77      568.19     17.23 o 
   4   6   7       28.53       24.40      5.46 o 
   5   6   7      341.79      337.64     14.66 o 
   6   6   7       55.71       70.95      9.85 o 
   7   6   7        2.69       -0.91      5.13 o 
   8   6   7       93.78      105.43     10.26 o 
   0   7   7      401.82      419.42     24.60 o 
   1   7   7       61.62       68.41      4.32 o 
   2   7   7      206.67      240.40      7.76 o 
   3   7   7      250.11      255.76      9.98 o 
   4   7   7      634.94      566.31     15.85 o 
   5   7   7      401.47      383.23     13.77 o 
   6   7   7      102.41      103.91      8.44 o 
   7   7   7       39.99       45.79     10.21 o 
   0   8   7       20.63       22.39      5.49 o 
   1   8   7      678.38      673.11     15.66 o 
   2   8   7       99.12       95.46      5.68 o 
   3   8   7      179.77      158.55     10.21 o 
   4   8   7      134.88      146.71      8.07 o 
   5   8   7       73.70       68.09      7.27 o 
   6   8   7       31.28       29.19      6.07 o 
   7   8   7      163.52      219.50     16.47 o 
   0   9   7      534.01      538.47     28.24 o 
   1   9   7      119.38      127.01     14.33 o 
   2   9   7      394.77      367.14     20.22 o 
   3   9   7      279.97      274.69     14.53 o 
   4   9   7      229.71      214.63     13.65 o 
   5   9   7      201.82      218.86     14.51 o 
   6   9   7      117.71      135.89     16.11 o 
   7   9   7       16.99       19.06      9.68 o 
   0  10   7      137.71      120.83     14.35 o 
   1  10   7       62.68       59.12      8.04 o 
   2  10   7      131.07      140.49     11.05 o 
   3  10   7      162.32      160.18     14.39 o 
   4  10   7      138.58      126.29     13.88 o 
   5  10   7       31.54       25.62      7.89 o 
   6  10   7        6.70       17.77     16.44 o 
   7  10   7       21.09       54.90     14.02 o 
   0  11   7       43.36       35.16     11.18 o 
   1  11   7      401.61      356.23     16.76 o 
   2  11   7      400.72      371.02     20.48 o 
   3  11   7      703.48      645.41     28.78 o 
   4  11   7      301.85      285.20     19.66 o 
   5  11   7      487.81      491.52     35.73 o 
   6  11   7       74.17       69.93     12.41 o 
   0  12   7        6.06       25.37     10.76 o 
   1  12   7      259.00      258.93     15.05 o 
   2  12   7       51.86       55.50     10.94 o 
   3  12   7      189.82      178.11     19.56 o 
   4  12   7       64.36       76.81     13.92 o 
   5  12   7       12.14       17.24      8.30 o 
   6  12   7       28.28       23.44      8.53 o 
   0  13   7      137.28      150.33     18.83 o 
   1  13   7       96.09      103.59     11.22 o 
   2  13   7       69.60       86.12     12.69 o 
   3  13   7       50.19       76.03     12.10 o 
   4  13   7        2.22        0.86      8.87 o 
   5  13   7       68.93       83.38     13.18 o 
   0  14   7      173.91      173.01     20.16 o 
   1  14   7       88.36       85.87     10.75 o 
   2  14   7       24.59        7.33      7.99 o 
   3  14   7      222.96      203.14     18.63 o 
   4  14   7      150.75      118.05     15.28 o 
   5  14   7       21.00       31.46     10.41 o 
   0  15   7        9.63        3.56      9.39 o 
   1  15   7      249.61      265.79     35.74 o 
   2  15   7      105.98      105.74     14.67 o 
   3  15   7      571.52      639.14     31.71 o 
   4  15   7       53.90       73.65     13.36 o 
   0  16   7      279.04      291.50     67.86 o 
   1  16   7       87.77       95.14     15.85 o 
   2  16   7        5.53       17.84      9.06 o 
   3  16   7       96.92      108.46     24.07 o 
   0  17   7      229.07      240.17     43.12 o 
   1  17   7        2.29       11.29      9.20 o 
   2  17   7       59.70       67.36     15.52 o 
   0   0   8       18.71       30.14      5.38 o 
   1   0   8      234.31      261.37      9.91 o 
   2   0   8     1636.20     1686.79     41.19 o 
   3   0   8      421.65      414.59     20.69 o 
   4   0   8        5.00        3.74      5.08 o 
   5   0   8        1.45       -1.12      5.25 o 
   6   0   8      113.13      113.61     13.49 o 
   7   0   8       97.43       92.00     19.89 o 
   8   0   8        0.57        8.05      9.03 o 
   0   1   8     1072.46     1208.06     29.95 o 
   1   1   8        7.75       14.10      1.77 o 
   2   1   8      866.99      910.36     18.99 o 
   3   1   8       38.46       63.49      4.80 o 
   4   1   8       76.74       66.91      6.09 o 
   5   1   8      434.35      413.46     15.23 o 
   6   1   8      114.45      111.03      9.52 o 
   7   1   8       55.90       52.83      7.83 o 
   8   1   8       39.28       47.24      8.35 o 
   0   2   8       18.42       23.93      3.35 o 
   1   2   8     1030.72     1010.59     20.03 o 
   2   2   8      165.01      169.71      6.61 o 
   3   2   8       78.37       74.27      6.30 o 
   4   2   8        4.67        1.30      2.75 o 
   5   2   8       84.95       84.30      7.96 o 
   6   2   8      132.34      128.58     10.12 o 
   7   2   8       17.70       22.50      6.19 o 
   8   2   8      229.48      265.67     15.04 o 
   0   3   8      533.28      637.57     29.84 o 
   1   3   8      507.42      583.66     12.07 o 
   2   3   8      701.76      771.46     17.77 o 
   3   3   8      381.63      370.28     10.99 o 
   4   3   8      295.46      274.79     10.19 o 
   5   3   8      199.37      181.33     10.48 o 
   6   3   8       61.79       72.69      8.31 o 
   7   3   8       36.98       45.17      6.88 o 
   8   3   8       19.12       27.73      7.14 o 
   0   4   8       17.33       28.40      4.17 o 
   1   4   8      290.25      307.40      7.93 o 
   2   4   8     1315.34     1368.24     24.80 o 
   3   4   8       36.53       47.42      4.80 o 
   4   4   8      340.52      308.90     10.71 o 
   5   4   8        4.85       -1.87      3.44 o 
   6   4   8      151.95      153.41     10.75 o 
   7   4   8       49.91       56.95      9.53 o 
   8   4   8       86.27      105.11     10.75 o 
   0   5   8     2245.69     2274.48     53.90 o 
   1   5   8     1096.49     1088.80     25.95 o 
   2   5   8       10.89       13.73      3.19 o 
   3   5   8      251.26      243.67      9.09 o 
   4   5   8      308.46      275.54     10.48 o 
   5   5   8      624.42      552.98     17.02 o 
   6   5   8      151.04      143.02     10.54 o 
   7   5   8       45.85       67.00      8.66 o 
   8   5   8       28.11       27.87      6.75 o 
   0   6   8      133.22      131.34     13.38 o 
   1   6   8      588.64      561.11     12.41 o 
   2   6   8      413.58      420.15     10.62 o 
   3   6   8       10.71       11.51      3.41 o 
   4   6   8      392.93      372.74     13.55 o 
   5   6   8       11.52       16.72      4.43 o 
   6   6   8       40.26       44.96      6.58 o 
   7   6   8       15.10       12.27      8.41 o 
   8   6   8      196.84      253.69     16.77 o 
   0   7   8     2229.24     2311.64     55.61 o 
   1   7   8     1192.25     1211.34     22.67 o 
   2   7   8      746.76      721.15     15.45 o 
   3   7   8       83.56       81.29      5.86 o 
   4   7   8       25.44       28.60      5.13 o 
   5   7   8      245.36      224.90     10.47 o 
   6   7   8      117.93      120.92      9.71 o 
   7   7   8        7.64       17.96      6.00 o 
   0   8   8        3.71        4.03      4.19 o 
   1   8   8       63.24       68.40      5.06 o 
   2   8   8      345.66      375.68     12.81 o 
   3   8   8      211.68      197.76      8.85 o 
   4   8   8      129.58      130.67      8.55 o 
   5   8   8       19.48       24.35      5.57 o 
   6   8   8      147.89      163.72     10.97 o 
   7   8   8       16.85       16.36     10.07 o 
   0   9   8      649.30      612.88     30.04 o 
   1   9   8      307.36      295.83     14.24 o 
   2   9   8      434.50      367.52     16.45 o 
   3   9   8      300.21      305.85     15.46 o 
   4   9   8      184.00      178.87     13.37 o 
   5   9   8      404.46      346.72     21.42 o 
   6   9   8       13.12       43.95      9.31 o 
   7   9   8       26.74       32.54     10.77 o 
   0  10   8       17.33       20.29      9.39 o 
   1  10   8      595.85      603.87     21.84 o 
   2  10   8      143.38      133.30     13.37 o 
   3  10   8       56.05       39.99     10.61 o 
   4  10   8       69.82       77.85     11.46 o 
   5  10   8       16.59       28.56      9.31 o 
   6  10   8       13.17       17.99      7.77 o 
   0  11   8      258.14      264.67     21.56 o 
   1  11   8      145.89      155.42     11.72 o 
   2  11   8       47.63       66.84     11.21 o 
   3  11   8       90.68       92.86     12.50 o 
   4  11   8       73.96       78.23     12.41 o 
   5  11   8       72.11       72.47     12.12 o 
   6  11   8       65.30       84.90     12.15 o 
   0  12   8      361.03      345.83     24.22 o 
   1  12   8      142.53      147.78     12.31 o 
   2  12   8        5.22        4.28      6.72 o 
   3  12   8       53.23       62.85     11.46 o 
   4  12   8        6.57        4.12      7.10 o 
   5  12   8       11.77       36.18      9.33 o 
   6  12   8       14.81       35.72     17.09 o 
   0  13   8      301.95      314.03     24.22 o 
   1  13   8       25.71       26.84      9.07 o 
   2  13   8      283.91      262.95     22.52 o 
   3  13   8      119.91      122.62     17.44 o 
   4  13   8      153.00      151.75     16.72 o 
   5  13   8       83.40       61.20     19.21 o 
   0  14   8       82.91       65.09     22.20 o 
   1  14   8      196.33      189.88     17.32 o 
   2  14   8        3.45       -1.40      6.89 o 
   3  14   8      193.11      181.41     23.63 o 
   4  14   8      102.23      109.37     23.09 o 
   5  14   8       12.69       18.91      9.17 o 
   0  15   8      203.71      221.74     23.32 o 
   1  15   8        3.48       12.50      8.52 o 
   2  15   8       21.97       28.53      9.43 o 
   3  15   8      288.34      299.59     43.29 o 
   4  15   8       26.52       48.06     11.67 o 
   1  16   8       14.16       19.74     11.79 o 
   2  16   8       23.43       39.65     10.79 o 
   3  16   8       16.30       17.25      9.20 o 
   0  17   8      241.89      244.80     36.78 o 
   1  17   8       15.35       31.07      9.88 o 
   1   0   9       28.79       37.98      3.68 o 
   2   0   9      197.03      210.25      8.62 o 
   3   0   9      629.42      614.51     19.03 o 
   4   0   9       18.95       25.21      8.11 o 
   5   0   9       41.88       46.95      9.48 o 
   6   0   9       28.69       39.88     17.80 o 
   7   0   9       55.72       32.53     12.66 o 
   8   0   9        2.12       -1.32      8.06 o 
   0   1   9        5.03        6.85      2.89 o 
   1   1   9      818.89      886.79     16.57 o 
   2   1   9      504.19      498.78     12.39 o 
   3   1   9     1196.06     1151.37     24.08 o 
   4   1   9       42.39       43.70      5.94 o 
   5   1   9       19.09        9.02      5.01 o 
   6   1   9       37.42       32.15      6.77 o 
   7   1   9       25.32       37.72      7.04 o 
   8   1   9       58.69       39.68      8.03 o 
   0   2   9       10.80       10.96      2.85 o 
   1   2   9      241.64      267.47      9.23 o 
   2   2   9      167.36      173.88      6.75 o 
   3   2   9      602.10      555.72     14.20 o 
   4   2   9      157.56      162.29      9.05 o 
   5   2   9       78.67       68.86      7.79 o 
   6   2   9       68.55       59.90      7.94 o 
   7   2   9       47.02       43.68      7.27 o 
   8   2   9       86.33       73.86      9.87 o 
   0   3   9     4675.69     5204.08    116.69 o 
   1   3   9      142.03      170.16      6.61 o 
   2   3   9       52.84       61.62      4.62 o 
   3   3   9      791.47      719.42     17.35 o 
   4   3   9      101.69       76.88      6.27 o 
   5   3   9       82.93       96.63      8.57 o 
   6   3   9      109.04       85.40      8.95 o 
   7   3   9       54.61       63.05      8.32 o 
   8   3   9        9.90       14.63      8.04 o 
   0   4   9       51.00       49.43      4.84 o 
   1   4   9      437.92      428.79     10.04 o 
   2   4   9      172.53      187.72      6.77 o 
   3   4   9      937.76      891.35     20.44 o 
   4   4   9      361.19      348.73     11.82 o 
   5   4   9       58.54       53.33      7.85 o 
   6   4   9       42.96       52.01      7.48 o 
   7   4   9       64.29       69.07      9.00 o 
   8   4   9       34.43       39.12      9.11 o 
   0   5   9       25.37       32.20      4.37 o 
   1   5   9      808.23      822.22     16.34 o 
   2   5   9     1775.64     1791.99     34.47 o 
   3   5   9        7.42        7.48      3.37 o 
   4   5   9       84.92       75.86      6.49 o 
   5   5   9      152.04      141.68      9.94 o 
   6   5   9      107.98      115.07      9.69 o 
   7   5   9       19.99       24.52      6.52 o 
   8   5   9        4.83       -1.00      6.00 o 
   0   6   9      748.60      764.40     22.00 o 
   1   6   9     1260.10     1332.40     24.58 o 
   2   6   9      245.66      244.05      8.64 o 
   3   6   9      629.70      597.54     15.83 o 
   4   6   9       20.30       16.59      4.22 o 
   5   6   9       38.01       48.12      6.28 o 
   6   6   9       65.13       69.48      8.31 o 
   7   6   9       76.43       78.97      9.12 o 
   0   7   9      895.13      922.46     26.11 o 
   1   7   9       63.56       69.08      4.91 o 
   2   7   9       78.83       81.36      5.55 o 
   3   7   9       90.27       80.81      6.18 o 
   4   7   9      286.40      275.25     10.79 o 
   5   7   9      104.17       99.69      7.81 o 
   6   7   9       39.06       30.95      7.37 o 
   7   7   9       55.48       70.68     10.54 o 
   0   8   9      241.60      226.68     21.87 o 
   1   8   9       24.33       36.29      4.00 o 
   2   8   9      333.00      338.16     11.53 o 
   3   8   9      485.26      445.43     14.04 o 
   4   8   9      371.51      346.23     13.10 o 
   5   8   9      110.39      110.15      8.89 o 
   6   8   9        9.49       32.75      6.44 o 
   7   8   9       85.05       98.77     12.98 o 
   0   9   9      383.53      424.21     27.90 o 
   1   9   9       35.90       33.43      5.77 o 
   2   9   9      355.56      330.54     15.35 o 
   3   9   9      404.77      391.90     17.83 o 
   4   9   9      147.37      154.25     12.62 o 
   5   9   9      222.44      205.32     17.39 o 
   6   9   9      108.72      133.61     26.81 o 
   7   9   9       26.32       39.48     11.69 o 
   0  10   9       87.39       86.65     27.27 o 
   1  10   9      262.04      255.28     18.22 o 
   2  10   9      624.71      591.70     32.74 o 
   3  10   9      159.01      171.53     18.61 o 
   4  10   9       86.48      102.85     15.27 o 
   5  10   9        4.38       -1.37      6.60 o 
   6  10   9       46.92       29.61     17.12 o 
   0  11   9      461.79      501.12     47.56 o 
   1  11   9       91.26       97.28     12.19 o 
   2  11   9       65.95       49.69     10.20 o 
   3  11   9      264.72      243.94     17.68 o 
   4  11   9       31.77       47.60     14.81 o 
   5  11   9       15.28        5.55      7.03 o 
   6  11   9       57.83       71.87     14.78 o 
   0  12   9      390.06      369.90     25.06 o 
   1  12   9      233.57      212.79     16.81 o 
   2  12   9      150.31      153.43     15.09 o 
   3  12   9       74.25       72.67     12.28 o 
   4  12   9      223.01      201.50     18.03 o 
   5  12   9      112.56      108.03     17.69 o 
   6  12   9       59.71       78.08     29.17 o 
   0  13   9        0.27        2.54      8.97 o 
   1  13   9       93.12       89.46     12.88 o 
   2  13   9        0.74        7.19      9.77 o 
   3  13   9      436.69      400.17     23.67 o 
   4  13   9      112.96      126.99     15.85 o 
   5  13   9      160.20      152.71     17.73 o 
   0  14   9       19.47       22.14     15.85 o 
   1  14   9        0.47       11.91      8.16 o 
   2  14   9      410.25      417.52     39.71 o 
   3  14   9      157.03      150.67     16.60 o 
   4  14   9       11.11       22.59      9.40 o 
   0  15   9      249.27      215.62     32.98 o 
   1  15   9       31.26       25.47     13.48 o 
   2  15   9       51.77       74.81     13.24 o 
   3  15   9      260.91      205.90     20.43 o 
   4  15   9        0.07       15.37      9.07 o 
   0  16   9      242.76      258.75     36.78 o 
   1  16   9       29.76       66.32     12.92 o 
   2  16   9       41.99       65.25     12.84 o 
   3  16   9       26.14       58.98     16.14 o 
   0  17   9       53.33       46.93     21.56 o 
   0   0  10      112.09      116.09     11.42 o 
   1   0  10      195.53      179.78      7.80 o 
   2   0  10     1266.38     1239.69     32.09 o 
   3   0  10      375.55      392.43     20.51 o 
   4   0  10      155.88      132.60     12.87 o 
   5   0  10       64.08       72.86     10.92 o 
   6   0  10       28.16       41.15     11.19 o 
   7   0  10      113.86      103.68     14.73 o 
   8   0  10        0.15       12.31      9.75 o 
   0   1  10     2784.30     3165.90     73.25 o 
   1   1  10       53.77       65.36      3.83 o 
   2   1  10      337.38      335.69     10.95 o 
   3   1  10      490.31      488.35     15.22 o 
   4   1  10      302.46      302.15     12.31 o 
   5   1  10      615.02      607.19     19.37 o 
   6   1  10       15.78       22.34      6.25 o 
   7   1  10       23.20       18.74      6.09 o 
   8   1  10       65.58       82.87     10.11 o 
   0   2  10      954.88      974.53     23.32 o 
   1   2  10     1595.24     1667.00     29.12 o 
   2   2  10       67.41       73.52      5.47 o 
   3   2  10      236.12      219.38     10.50 o 
   4   2  10      157.75      167.11     11.11 o 
   5   2  10       73.07       98.61      8.98 o 
   6   2  10      585.96      503.44     18.39 o 
   7   2  10       18.46       22.74      5.79 o 
   8   2  10        6.10       17.63      8.70 o 
   0   3  10     1546.06     1810.55     44.21 o 
   1   3  10      274.33      318.26      8.24 o 
   2   3  10      221.18      228.84      8.26 o 
   3   3  10      305.19      315.99     10.63 o 
   4   3  10       27.33       37.91      5.83 o 
   5   3  10      204.39      195.96     11.09 o 
   6   3  10       10.96        2.06      4.93 o 
   7   3  10       83.07       79.55      9.49 o 
   8   3  10       76.88       79.77     10.60 o 
   0   4  10      309.46      325.33     13.55 o 
   1   4  10      603.60      621.19     13.41 o 
   2   4  10      811.04      734.48     17.26 o 
   3   4  10        4.13       11.95      3.68 o 
   4   4  10      606.71      561.37     17.58 o 
   5   4  10      131.65      132.29      9.74 o 
   6   4  10       62.72       57.32      7.93 o 
   7   4  10       36.92       47.25      8.51 o 
   8   4  10       18.93       24.21      7.38 o 
   0   5  10      274.01      264.03     10.93 o 
   1   5  10      524.86      538.10     12.30 o 
   2   5  10       66.06       89.15      5.80 o 
   3   5  10      138.48      122.60      7.09 o 
   4   5  10      274.49      295.39     11.08 o 
   5   5  10      646.55      590.16     20.48 o 
   6   5  10        2.62       20.14      5.86 o 
   7   5  10       22.06       30.19      7.90 o 
   0   6  10      445.68      475.63     17.75 o 
   1   6  10      605.99      604.88     13.74 o 
   2   6  10       28.30       30.19      4.26 o 
   3   6  10       28.33       35.56      4.94 o 
   4   6  10       39.41       30.41      4.96 o 
   5   6  10       49.71       52.25      7.28 o 
   6   6  10       78.29       83.56      8.88 o 
   7   6  10       27.30       31.86      7.20 o 
   0   7  10      200.98      192.45     10.12 o 
   1   7  10      962.17      959.07     19.37 o 
   2   7  10      420.09      376.23     14.69 o 
   3   7  10       42.46       35.18      5.31 o 
   4   7  10       31.42       36.55      5.33 o 
   5   7  10       29.10       29.53      6.46 o 
   6   7  10       10.21       13.47      5.52 o 
   7   7  10       88.76      112.31     10.54 o 
   0   8  10      285.04      299.88     12.94 o 
   1   8  10     1277.84     1250.87     24.02 o 
   2   8  10      145.48      148.14      7.96 o 
   3   8  10       18.20       18.77      4.67 o 
   4   8  10      784.34      744.37     21.02 o 
   5   8  10       41.59       42.85      6.63 o 
   6   8  10        6.41        9.84      6.88 o 
   7   8  10       27.03       40.92     13.73 o 
   0   9  10      318.84      285.95     19.73 o 
   1   9  10      639.82      581.30     21.07 o 
   2   9  10      167.16      183.70     12.35 o 
   3   9  10       88.07       82.73      9.98 o 
   4   9  10       69.28       78.02      9.86 o 
   5   9  10      289.42      286.70     19.04 o 
   6   9  10       52.14       48.28     12.54 o 
   7   9  10        5.36       25.18     12.08 o 
   0  10  10       67.08       82.55     19.66 o 
   1  10  10      391.94      359.40     19.27 o 
   2  10  10      247.18      241.99     26.54 o 
   3  10  10      146.38      132.10     13.79 o 
   4  10  10        3.02        9.14      6.81 o 
   5  10  10      145.71      149.33     15.82 o 
   6  10  10       11.22       27.90     10.97 o 
   0  11  10       40.54       82.76     13.45 o 
   1  11  10      734.14      658.44     28.07 o 
   2  11  10      290.56      256.40     41.60 o 
   3  11  10       13.06        8.76      7.54 o 
   4  11  10      128.58      164.42     18.72 o 
   5  11  10      240.63      245.35     19.32 o 
   6  11  10       28.40       26.13     10.55 o 
   0  12  10        4.92       -3.95      7.58 o 
   1  12  10      164.63      176.38     15.61 o 
   2  12  10       23.42       30.05     14.74 o 
   3  12  10       52.22       53.44     10.41 o 
   4  12  10      233.21      266.46     20.11 o 
   5  12  10       62.19       74.15     12.60 o 
   0  13  10        0.59       19.03     15.22 o 
   1  13  10      214.03      227.74     18.31 o 
   2  13  10       36.18       43.48     10.20 o 
   3  13  10      137.48      135.93     15.57 o 
   4  13  10      134.57      123.32     15.86 o 
   5  13  10      141.53      173.81     18.73 o 
   0  14  10        4.90       11.42     15.22 o 
   1  14  10      111.89      109.17     14.10 o 
   2  14  10      218.46      226.97     19.46 o 
   3  14  10      285.95      270.56     23.71 o 
   4  14  10        4.73       24.61      9.68 o 
   0  15  10       12.86       12.68     15.22 o 
   1  15  10      186.71      197.52     20.25 o 
   2  15  10       49.43       75.37     13.14 o 
   3  15  10      138.82      138.13     16.74 o 
   0  16  10       69.98       83.71     25.37 o 
   1  16  10       40.07       28.48     13.88 o 
   2  16  10       15.15       44.66     10.94 o 
   1   0  11       39.19       36.36      3.94 o 
   2   0  11      462.99      420.43     18.69 o 
   3   0  11      956.54      870.12     32.01 o 
   4   0  11       46.88       32.22      7.77 o 
   5   0  11      152.89      120.59     25.43 o 
   6   0  11       98.03      105.15     18.86 o 
   7   0  11      335.98      293.76     21.62 o 
   8   0  11        1.89        5.59      9.09 o 
   0   1  11      921.58      990.85     26.92 o 
   1   1  11     1875.42     2115.90     38.35 o 
   2   1  11      268.67      252.20      8.39 o 
   3   1  11      369.33      318.02     11.91 o 
   4   1  11      114.62      103.70      8.41 o 
   5   1  11      149.43      144.21     10.59 o 
   6   1  11      142.90      121.48     10.35 o 
   7   1  11       71.34       57.23      8.48 o 
   8   1  11       46.13       49.06      8.91 o 
   0   2  11     1745.63     1958.78     42.63 o 
   1   2  11      123.70      113.94      4.96 o 
   2   2  11      143.83      158.82      6.80 o 
   3   2  11      161.97      153.25      8.66 o 
   4   2  11      211.67      196.80     10.37 o 
   5   2  11       51.16       65.71      7.76 o 
   6   2  11      363.75      358.80     15.42 o 
   7   2  11       20.09       16.61      6.04 o 
   8   2  11        9.21       16.70      7.04 o 
   0   3  11        2.76        7.75      3.66 o 
   1   3  11      137.40      143.62      5.74 o 
   2   3  11      187.09      192.06      9.87 o 
   3   3  11      647.27      611.64     26.94 o 
   4   3  11      194.63      175.79      9.93 o 
   5   3  11       85.71       80.48      8.30 o 
   6   3  11      321.82      259.88     13.62 o 
   7   3  11       50.74       42.74      7.51 o 
   8   3  11       27.72       35.45      9.93 o 
   0   4  11     1978.08     2068.74     59.50 o 
   1   4  11      343.46      346.96      9.33 o 
   2   4  11       15.61       10.74      3.42 o 
   3   4  11      722.75      681.98     17.41 o 
   4   4  11      431.91      408.52     20.99 o 
   5   4  11       87.82      102.35      9.06 o 
   6   4  11       41.70       66.64      8.55 o 
   7   4  11      189.81      179.21     13.06 o 
   0   5  11     1600.56     1636.55     41.53 o 
   1   5  11      842.07      859.41     18.74 o 
   2   5  11      430.02      385.96     13.04 o 
   3   5  11       90.38       86.20      6.53 o 
   4   5  11      119.71      119.45      8.86 o 
   5   5  11       34.49       25.22      5.88 o 
   6   5  11      190.38      190.25     15.13 o 
   7   5  11       26.21       26.08      6.45 o 
   0   6  11      884.42      873.94     25.34 o 
   1   6  11       59.79       70.75      5.44 o 
   2   6  11       75.20       82.82      5.96 o 
   3   6  11      891.35      792.20     19.56 o 
   4   6  11       95.97      110.37      7.67 o 
   5   6  11      131.17      114.51      9.48 o 
   6   6  11       93.63       99.98      9.79 o 
   7   6  11       39.37       70.96      8.96 o 
   0   7  11      173.58      174.89      9.95 o 
   1   7  11       57.90       60.13      5.16 o 
   2   7  11      309.55      292.98     14.57 o 
   3   7  11      250.28      225.19     12.90 o 
   4   7  11        8.90        8.31      4.91 o 
   5   7  11      260.56      254.23     12.66 o 
   6   7  11      220.34      212.22     12.63 o 
   7   7  11       28.44       37.97      7.44 o 
   0   8  11       31.37       42.45      6.55 o 
   1   8  11       61.92       79.82      5.98 o 
   2   8  11       13.58       20.93      4.61 o 
   3   8  11      147.16      141.74     13.71 o 
   4   8  11      446.91      431.67     19.70 o 
   5   8  11      206.66      203.06     12.53 o 
   6   8  11       46.66       35.35      7.10 o 
   7   8  11       76.16       99.08     12.95 o 
   0   9  11      159.59      159.79     12.45 o 
   1   9  11       95.84      106.80     21.49 o 
   2   9  11      162.55      154.17     11.70 o 
   3   9  11        5.04        9.80      6.12 o 
   4   9  11       45.40       50.31      8.67 o 
   5   9  11      300.70      350.59     22.60 o 
   6   9  11      104.10      121.28     17.45 o 
   0  10  11       20.86       15.73      8.84 o 
   1  10  11       17.94       15.79      9.43 o 
   2  10  11      323.35      300.38     18.31 o 
   3  10  11      228.34      238.94     17.75 o 
   4  10  11        7.11        7.25      6.89 o 
   5  10  11      203.49      164.87     40.59 o 
   6  10  11       16.47       13.24     12.05 o 
   0  11  11      142.95      119.23     21.56 o 
   1  11  11        8.99       20.19      7.99 o 
   2  11  11       35.25       26.23     12.16 o 
   3  11  11       22.04       41.94     10.19 o 
   4  11  11       35.59       37.29      9.13 o 
   5  11  11       28.34       51.84     10.94 o 
   6  11  11       17.04       49.89     13.36 o 
   0  12  11       93.78      135.72     24.10 o 
   1  12  11       37.85       25.32      9.58 o 
   2  12  11       56.89       56.58     11.46 o 
   3  12  11       49.54       59.39     11.05 o 
   4  12  11       22.73       43.10     10.26 o 
   5  12  11      260.77      312.26     21.37 o 
   0  13  11        0.03       13.95     15.22 o 
   1  13  11      169.48      177.75     16.59 o 
   2  13  11       64.18       57.93     11.67 o 
   3  13  11      124.85      131.12     15.54 o 
   4  13  11        5.19       10.76      7.99 o 
   5  13  11      141.68      187.21     22.24 o 
   0  14  11      353.80      314.56     35.51 o 
   1  14  11      147.54      160.54     28.54 o 
   2  14  11       50.43       61.20     14.27 o 
   3  14  11       52.46      110.40     14.84 o 
   4  14  11       24.99       51.94     12.10 o 
   0  15  11        2.60       -8.88     12.68 o 
   1  15  11        9.10        2.54     10.76 o 
   2  15  11       59.19       68.54     12.19 o 
   3  15  11       78.87       72.87     13.88 o 
   0  16  11        0.27      -20.93     13.95 o 
   1  16  11       82.57       95.15     24.10 o 
   2  16  11        4.65       37.96     12.80 o 
   0   0  12     3585.61     4357.06    141.26 o 
   1   0  12        1.51        3.99      3.03 o 
   2   0  12      108.44       95.52      9.88 o 
   3   0  12      206.58      208.92     14.68 o 
   4   0  12      271.08      273.67     26.08 o 
   5   0  12      939.05      890.56     35.90 o 
   6   0  12       50.39       46.15     10.74 o 
   7   0  12      246.74      229.11     20.70 o 
   8   0  12        5.95       11.36      9.03 o 
   0   1  12     1561.42     1700.61     42.94 o 
   1   1  12      291.81      280.29      7.62 o 
   2   1  12      110.77      103.81      7.11 o 
   3   1  12      256.25      268.22     11.34 o 
   4   1  12      611.70      548.46     17.61 o 
   5   1  12      231.21      230.18     12.19 o 
   6   1  12       91.00       86.26      9.59 o 
   7   1  12       29.08       25.61      7.59 o 
   8   1  12       15.93       17.33      9.08 o 
   0   2  12        3.30        4.16      3.19 o 
   1   2  12       84.01       79.23      4.57 o 
   2   2  12       23.16       28.48      4.12 o 
   3   2  12      272.91      288.43     11.88 o 
   4   2  12      260.55      239.83     11.63 o 
   5   2  12       59.10       44.50      6.84 o 
   6   2  12       31.07       30.15      6.50 o 
   7   2  12      148.54      151.32     12.28 o 
   8   2  12       28.43       19.77     12.68 o 
   0   3  12     4700.73     5110.20    116.21 o 
   1   3  12      726.03      744.22     17.21 o 
   2   3  12       53.08       49.60      4.96 o 
   3   3  12      101.14      117.60      8.26 o 
   4   3  12      146.40      139.67     10.02 o 
   5   3  12      234.85      207.33     11.97 o 
   6   3  12       23.60       33.24      6.57 o 
   7   3  12       11.11       16.42      8.33 o 
   0   4  12      473.07      570.17     22.16 o 
   1   4  12       23.03       32.71      4.45 o 
   2   4  12      300.19      271.25      9.54 o 
   3   4  12      179.42      188.23      9.84 o 
   4   4  12      444.64      418.03     15.21 o 
   5   4  12      301.86      273.31     13.10 o 
   6   4  12      150.82      132.89     11.18 o 
   7   4  12       24.80       28.27      6.58 o 
   0   5  12      188.91      180.90      9.86 o 
   1   5  12      332.17      325.82     11.09 o 
   2   5  12      450.50      430.30     20.18 o 
   3   5  12      241.03      225.54      9.55 o 
   4   5  12       33.07       38.51      6.33 o 
   5   5  12      178.87      183.88     12.48 o 
   6   5  12      286.94      269.75     13.91 o 
   7   5  12       54.89       70.77      9.04 o 
   0   6  12        2.68        9.41      4.46 o 
   1   6  12      644.76      606.04     15.46 o 
   2   6  12     1500.00     1363.01     33.46 o 
   3   6  12       22.04       23.90      4.86 o 
   4   6  12      190.27      161.59     10.01 o 
   5   6  12       99.26       94.37      8.99 o 
   6   6  12       25.85       35.77      6.72 o 
   7   6  12       76.49       97.08     11.07 o 
   0   7  12      845.04      820.78     25.02 o 
   1   7  12      457.55      469.88     13.27 o 
   2   7  12      201.45      191.28      8.55 o 
   3   7  12       81.94       76.58      6.66 o 
   4   7  12      532.32      518.79     17.39 o 
   5   7  12      204.87      192.63     11.50 o 
   6   7  12       20.57       19.18      5.98 o 
   7   7  12       38.25       58.33      8.92 o 
   0   8  12       79.89       77.26      8.97 o 
   1   8  12        4.61        3.96      3.56 o 
   2   8  12      134.06      141.93      8.51 o 
   3   8  12      230.36      233.76     10.64 o 
   4   8  12      104.21      114.10      8.71 o 
   5   8  12        7.53       12.99      5.55 o 
   6   8  12       49.55       57.32      8.45 o 
   7   8  12       21.39       34.29     12.80 o 
   0   9  12      381.18      349.39     21.96 o 
   1   9  12      279.36      258.10     13.73 o 
   2   9  12      563.19      578.23     22.20 o 
   3   9  12       29.82       33.65      7.83 o 
   4   9  12       68.43       64.48      9.47 o 
   5   9  12       54.77       55.20     10.62 o 
   6   9  12       13.93       26.64     14.95 o 
   0  10  12       34.12       22.83     13.95 o 
   1  10  12      810.14      743.57     30.01 o 
   2  10  12      578.12      546.23     26.80 o 
   3  10  12      443.66      426.59     22.68 o 
   4  10  12       16.42        9.05      7.88 o 
   5  10  12      215.93      226.39     24.17 o 
   6  10  12       80.21      108.97     27.90 o 
   0  11  12       29.38       11.42     12.68 o 
   1  11  12      223.77      231.03     16.59 o 
   2  11  12       84.21       93.53     12.45 o 
   3  11  12      168.53      179.22     23.71 o 
   4  11  12      169.25      147.19     16.08 o 
   5  11  12       21.00       16.82     10.28 o 
   0  12  12       11.58       27.90     15.22 o 
   1  12  12       79.90       68.79     11.46 o 
   2  12  12      110.37      126.19     14.39 o 
   3  12  12       34.45       55.14     10.85 o 
   4  12  12       24.65       26.65      9.13 o 
   5  12  12      109.64      125.76     20.16 o 
   0  13  12      503.31      436.32     40.59 o 
   1  13  12        1.34        2.43     20.93 o 
   2  13  12      210.06      208.01     18.31 o 
   3  13  12      101.04      103.24     13.98 o 
   4  13  12       13.08       22.78     15.83 o 
   0  14  12      260.31      295.53     38.05 o 
   1  14  12      182.88      175.36     21.47 o 
   2  14  12        4.05        7.20      8.52 o 
   3  14  12      152.25      163.44     17.78 o 
   4  14  12       34.26       72.51     13.06 o 
   0  15  12       57.58       35.51     19.03 o 
   1  15  12       22.15       -6.95     10.05 o 
   2  15  12      155.02      186.34     23.75 o 
   3  15  12       31.76       50.73     14.62 o 
   0  16  12       32.01       19.03     17.76 o 
   1  16  12       11.48       17.12     12.56 o 
   1   0  13      281.20      296.25     11.50 o 
   2   0  13       50.88       54.70     17.60 o 
   3   0  13      273.44      285.75     17.35 o 
   4   0  13        4.51        4.95     11.39 o 
   5   0  13      309.08      276.01     30.97 o 
   6   0  13        1.35       -1.17      6.19 o 
   7   0  13        5.19        2.07      7.06 o 
   0   1  13       18.75       16.28      4.72 o 
   1   1  13      909.53      975.55     21.20 o 
   2   1  13      350.53      340.82     12.35 o 
   3   1  13      249.66      257.99     11.68 o 
   4   1  13      329.74      302.94     13.12 o 
   5   1  13      151.02      108.92      9.67 o 
   6   1  13      125.80      118.71     10.85 o 
   7   1  13       34.03       47.71      7.80 o 
   0   2  13      210.00      233.64     10.45 o 
   1   2  13      228.57      229.54      8.62 o 
   2   2  13      656.12      647.43     18.48 o 
   3   2  13        8.78        7.32      4.38 o 
   4   2  13      710.06      624.18     19.50 o 
   5   2  13       29.53       26.83      7.85 o 
   6   2  13      104.26      120.49     10.76 o 
   7   2  13       20.04       26.85      6.26 o 
   0   3  13       84.26       72.04      6.64 o 
   1   3  13      625.06      596.47     15.12 o 
   2   3  13      617.22      569.00     16.97 o 
   3   3  13      157.33      154.59      9.49 o 
   4   3  13     1351.79     1233.82     31.11 o 
   5   3  13      167.38      153.28     10.86 o 
   6   3  13       71.36       80.13      9.42 o 
   7   3  13       32.02       35.87      7.75 o 
   0   4  13      231.54      222.41     10.83 o 
   1   4  13      490.19      535.58     20.66 o 
   2   4  13      214.42      206.74     12.35 o 
   3   4  13      486.95      484.46     16.32 o 
   4   4  13        5.64        5.52      5.01 o 
   5   4  13       42.60       50.87      7.44 o 
   6   4  13       41.33       41.30      7.85 o 
   7   4  13        0.29       21.97      6.37 o 
   0   5  13        8.64       14.88      4.78 o 
   1   5  13      152.59      155.52      7.67 o 
   2   5  13     1172.92     1054.80     31.10 o 
   3   5  13      369.03      363.71     13.78 o 
   4   5  13      817.71      805.30     23.13 o 
   5   5  13       76.33       74.15      8.97 o 
   6   5  13        2.40        6.03      5.52 o 
   7   5  13       75.22       83.66      9.81 o 
   0   6  13      148.79      162.42     11.86 o 
   1   6  13      412.40      430.26     12.65 o 
   2   6  13      756.33      715.09     17.95 o 
   3   6  13      495.25      447.77     14.50 o 
   4   6  13       85.55      103.66      8.94 o 
   5   6  13      194.91      178.30     12.18 o 
   6   6  13       76.48       83.81      9.67 o 
   7   6  13      176.84      208.47     14.35 o 
   0   7  13      455.62      420.67     19.93 o 
   1   7  13       90.11      109.42      6.99 o 
   2   7  13      305.23      281.23     10.48 o 
   3   7  13      197.25      207.87      9.76 o 
   4   7  13      715.99      684.20     21.02 o 
   5   7  13       13.43       11.07      6.67 o 
   6   7  13      133.06      131.86     11.02 o 
   7   7  13       75.65      101.29     12.32 o 
   0   8  13        3.91        2.73      6.07 o 
   1   8  13      291.39      294.06     14.56 o 
   2   8  13      433.88      368.08     15.66 o 
   3   8  13      187.80      198.34     14.35 o 
   4   8  13       51.00       55.86      7.18 o 
   5   8  13      148.58      177.32     12.19 o 
   6   8  13        9.57       14.96      6.09 o 
   0   9  13        3.47       13.95     11.42 o 
   1   9  13      127.09      123.18      9.27 o 
   2   9  13     1556.65     1435.04     41.85 o 
   3   9  13       52.85       48.81      8.74 o 
   4   9  13      595.39      589.66     28.51 o 
   5   9  13      110.57      131.75     15.45 o 
   6   9  13       17.26       16.32      9.13 o 
   0  10  13       33.96       43.12     15.22 o 
   1  10  13       73.75       89.32     10.98 o 
   2  10  13      212.16      213.56     16.33 o 
   3  10  13      198.40      199.63     17.02 o 
   4  10  13        1.70       11.42      9.87 o 
   5  10  13      138.78      173.21     36.15 o 
   6  10  13       14.62       22.15     28.54 o 
   0  11  13       50.23       57.08     17.76 o 
   1  11  13       31.43       42.25     11.56 o 
   2  11  13       20.83       11.74      8.28 o 
   3  11  13       42.76       42.11     14.29 o 
   4  11  13      138.73      145.05     20.44 o 
   5  11  13       86.27      106.32     17.87 o 
   0  12  13       86.80      120.50     24.10 o 
   1  12  13       66.29       68.59     14.35 o 
   2  12  13       14.52        4.96      7.25 o 
   3  12  13       52.67       73.31     12.84 o 
   4  12  13      136.37      143.12     16.34 o 
   5  12  13       90.19      140.92     26.00 o 
   0  13  13       77.90      102.74     22.83 o 
   1  13  13      276.88      300.51     24.65 o 
   2  13  13      428.68      444.00     24.65 o 
   3  13  13      118.85      146.85     16.59 o 
   4  13  13      252.03      278.49     21.36 o 
   0  14  13      210.61      164.89     29.17 o 
   1  14  13       17.14       30.58     12.46 o 
   2  14  13       94.79       86.08     17.87 o 
   3  14  13       54.12       42.87     11.95 o 
   0  15  13       18.19       31.71     20.29 o 
   1  15  13      102.52      103.52     19.27 o 
   2  15  13        2.88        0.83     10.28 o 
   0   0  14     1235.20     1203.62     46.93 o 
   1   0  14        0.71        5.49      5.26 o 
   2   0  14       18.94       15.58      7.25 o 
   3   0  14      381.31      369.02     20.09 o 
   4   0  14        0.13        1.09      6.00 o 
   5   0  14        0.98       -3.82      5.29 o 
   6   0  14        1.81        7.19     12.36 o 
   7   0  14       73.38       64.51     13.18 o 
   0   1  14        3.59       -3.21      4.03 o 
   1   1  14      413.05      408.24     11.87 o 
   2   1  14      208.29      202.87     10.29 o 
   3   1  14     1403.13     1359.06     32.65 o 
   4   1  14      290.55      289.55     13.71 o 
   5   1  14       66.59       59.01      8.09 o 
   6   1  14        3.39        3.25      4.88 o 
   7   1  14       79.68       74.00      9.23 o 
   0   2  14       24.45       23.11      4.92 o 
   1   2  14     2691.59     2812.61     51.87 o 
   2   2  14      378.23      370.24     13.46 o 
   3   2  14      138.73      131.98      9.06 o 
   4   2  14     1106.01     1008.33     28.74 o 
   5   2  14       80.03       78.41      8.80 o 
   6   2  14       81.09       65.18      8.75 o 
   7   2  14       11.03       15.93      7.75 o 
   0   3  14        5.97        1.01      3.86 o 
   1   3  14       22.31       29.50      4.44 o 
   2   3  14       33.60       34.61      5.75 o 
   3   3  14      298.57      314.06     13.88 o 
   4   3  14      118.03      120.89      9.59 o 
   5   3  14       72.34       75.62      8.88 o 
   6   3  14       25.11       36.42      7.12 o 
   7   3  14      322.17      313.20     16.35 o 
   0   4  14      506.50      481.81     20.27 o 
   1   4  14       67.17       64.25      5.21 o 
   2   4  14      236.38      208.83     10.26 o 
   3   4  14     1238.31     1158.74     29.09 o 
   4   4  14      411.64      352.57     14.35 o 
   5   4  14       27.70       25.64      6.01 o 
   6   4  14       51.59       58.48      8.20 o 
   7   4  14       46.34       51.03      8.42 o 
   0   5  14       61.52       76.14      8.73 o 
   1   5  14       56.75       69.14      7.36 o 
   2   5  14      211.24      194.29     10.15 o 
   3   5  14     1009.24      950.36     25.21 o 
   4   5  14      328.34      302.65     13.70 o 
   5   5  14      172.98      191.18     12.35 o 
   6   5  14        7.48       13.42      5.93 o 
   7   5  14        2.39       14.36      6.11 o 
   0   6  14        0.15       -4.67      4.11 o 
   1   6  14      196.90      174.93      8.42 o 
   2   6  14     1194.77     1142.47     29.16 o 
   3   6  14      340.09      326.04     13.32 o 
   4   6  14      428.02      403.71     15.54 o 
   5   6  14      226.74      203.46     12.12 o 
   6   6  14       79.77       99.79     10.12 o 
   7   6  14        0.40        7.81      6.26 o 
   0   7  14       84.96       84.78      9.80 o 
   1   7  14      416.97      401.06     12.66 o 
   2   7  14       62.26       68.62      6.49 o 
   3   7  14       98.67      100.49      7.76 o 
   4   7  14      319.72      316.23     13.68 o 
   5   7  14        3.05        9.44      6.53 o 
   6   7  14       16.91        3.55      5.11 o 
   0   8  14       47.75       48.38      8.93 o 
   1   8  14      231.18      239.07     15.79 o 
   2   8  14       12.37       11.85      4.76 o 
   3   8  14      642.60      582.18     18.10 o 
   4   8  14      768.70      708.68     24.15 o 
   5   8  14       74.62       72.85      9.51 o 
   6   8  14       15.17       40.45      9.40 o 
   0   9  14       49.97       71.12     12.56 o 
   1   9  14       60.32       68.49      8.67 o 
   2   9  14      263.62      259.12     14.85 o 
   3   9  14       58.42       73.47     10.21 o 
   4   9  14      181.64      212.76     18.28 o 
   5   9  14      148.80      184.62     27.34 o 
   6   9  14       34.87       16.86     10.48 o 
   0  10  14        1.34        2.54     11.42 o 
   1  10  14       52.35       60.91     12.56 o 
   2  10  14      287.24      274.32     17.81 o 
   3  10  14      157.17      154.20     15.57 o 
   4  10  14      345.10      355.37     26.91 o 
   5  10  14       80.28       73.57     15.52 o 
   0  11  14      283.46      253.67     29.17 o 
   1  11  14      616.92      578.70     33.18 o 
   2  11  14        9.51       13.32      7.54 o 
   3  11  14       48.55       58.28     11.16 o 
   4  11  14       49.03       31.80     16.49 o 
   5  11  14        0.87        4.25     13.32 o 
   0  12  14        0.87        8.88     12.68 o 
   1  12  14      236.37      251.05     22.86 o 
   2  12  14       36.94       35.21     12.98 o 
   3  12  14        2.29       16.19      8.42 o 
   4  12  14      206.64      188.77     22.86 o 
   0  13  14        7.11        1.27     12.68 o 
   1  13  14       14.37       20.75     11.18 o 
   2  13  14       33.89       46.83     15.85 o 
   3  13  14      195.71      215.51     19.25 o 
   4  13  14       22.22       39.58     15.85 o 
   0  14  14      138.94      105.27     25.37 o 
   1  14  14      184.89      211.38     23.65 o 
   2  14  14       85.23      116.26     19.27 o 
   3  14  14       14.24       33.92     10.26 o 
   0  15  14      197.09      178.84     32.98 o 
   1  15  14       96.85       85.62     17.94 o 
   2  15  14        6.50       10.15     16.49 o 
   1   0  15       70.72       77.21     10.04 o 
   2   0  15       59.65       58.00      9.80 o 
   3   0  15      651.80      626.58     50.82 o 
   4   0  15      240.10      233.22     17.50 o 
   5   0  15      119.66      135.61     18.51 o 
   6   0  15       12.92       16.52      8.75 o 
   7   0  15       17.98       18.40     14.80 o 
   0   1  15        2.18        9.70      5.44 o 
   1   1  15       10.46        6.23      4.34 o 
   2   1  15      336.95      331.95     12.97 o 
   3   1  15     1753.16     1620.01     40.41 o 
   4   1  15      118.52      116.64     13.42 o 
   5   1  15        4.83        0.71      4.56 o 
   6   1  15       97.37       90.38     10.54 o 
   7   1  15       29.22       33.38     10.40 o 
   0   2  15        7.37        7.01      6.42 o 
   1   2  15      467.75      466.04     15.20 o 
   2   2  15     1036.92      988.36     25.61 o 
   3   2  15     1787.84     1685.60     39.04 o 
   4   2  15      106.95      125.56     10.00 o 
   5   2  15       98.36       98.88      9.49 o 
   6   2  15       33.39       31.58      6.86 o 
   7   2  15       41.71       37.51      7.54 o 
   0   3  15      239.45      211.40     20.73 o 
   1   3  15       27.27       30.76      4.71 o 
   2   3  15     1882.63     1830.30     40.63 o 
   3   3  15      290.14      266.75     12.65 o 
   4   3  15      143.12      151.50     10.77 o 
   5   3  15        9.19       11.31      5.13 o 
   6   3  15       94.18      105.80     10.47 o 
   7   3  15       39.51       52.85      8.69 o 
   0   4  15       49.70       53.44      8.11 o 
   1   4  15      164.54      181.59     10.61 o 
   2   4  15       10.84        8.27      4.99 o 
   3   4  15      558.14      517.86     17.53 o 
   4   4  15      756.84      738.74     22.62 o 
   5   4  15        9.64       17.22      5.66 o 
   6   4  15       26.20       35.67      9.24 o 
   7   4  15       19.57       38.62      7.88 o 
   0   5  15        0.42        5.95      5.37 o 
   1   5  15       55.15       51.19      5.65 o 
   2   5  15      801.92      734.46     20.92 o 
   3   5  15     1122.13     1099.75     36.50 o 
   4   5  15      147.22      147.06     10.60 o 
   5   5  15       21.00       25.41      6.39 o 
   6   5  15      105.96      123.40     14.13 o 
   7   5  15       73.92       87.34     10.11 o 
   0   6  15       95.72       82.94      9.88 o 
   1   6  15       62.16       63.31      6.02 o 
   2   6  15      950.01      922.69     22.01 o 
   3   6  15      762.91      713.13     21.29 o 
   4   6  15       14.87       16.50      5.83 o 
   5   6  15       36.78       34.64      6.90 o 
   6   6  15       38.37       49.08      7.82 o 
   0   7  15       94.32      118.24     19.07 o 
   1   7  15       32.84       37.77      6.10 o 
   2   7  15      516.12      475.62     14.55 o 
   3   7  15       55.60       52.85      6.68 o 
   4   7  15       24.70       26.90      6.04 o 
   5   7  15      119.39      143.98     11.35 o 
   6   7  15       98.46      116.41     10.58 o 
   0   8  15        2.00        4.92      6.32 o 
   1   8  15      250.06      236.22     11.83 o 
   2   8  15       77.09       85.28      7.91 o 
   3   8  15        9.96       13.04      5.50 o 
   4   8  15      278.79      258.98     12.88 o 
   5   8  15      125.54      151.80     12.35 o 
   6   8  15        7.45        5.06      7.57 o 
   0   9  15        3.84        1.69      7.92 o 
   1   9  15      109.81      108.31     10.80 o 
   2   9  15      206.59      188.50     13.40 o 
   3   9  15       19.99       22.32      8.95 o 
   4   9  15      113.18      121.59     16.40 o 
   5   9  15      184.83      216.15     20.16 o 
   6   9  15       22.51       13.80     17.12 o 
   0  10  15       23.10       27.90     15.22 o 
   1  10  15      216.48      242.12     20.63 o 
   2  10  15      245.58      236.36     21.06 o 
   3  10  15       39.19       54.55     12.46 o 
   4  10  15       93.03       92.28     16.97 o 
   5  10  15       37.54       22.88     20.29 o 
   0  11  15      121.52      123.03     25.37 o 
   1  11  15        3.30       -0.95     15.85 o 
   2  11  15       15.93       12.45     15.22 o 
   3  11  15       65.00       89.03     12.92 o 
   4  11  15       81.14      107.19     19.03 o 
   5  11  15      209.26      217.19     25.45 o 
   0  12  15       85.22      116.69     25.37 o 
   1  12  15      195.03      220.70     21.96 o 
   2  12  15       31.24       17.12     11.66 o 
   3  12  15       25.54       44.09     12.33 o 
   4  12  15       24.14       46.34     13.36 o 
   0  13  15        0.28        2.54     12.68 o 
   1  13  15       70.68       92.75     17.04 o 
   2  13  15       94.37      121.05     19.27 o 
   3  13  15       39.32       49.39     14.78 o 
   0  14  15       18.33       31.71     19.03 o 
   1  14  15      263.13      285.51     26.45 o 
   2  14  15        4.11        3.81     10.76 o 
   0  15  15      277.76      320.90     40.59 o 
   1  15  15       57.32       56.98     42.49 o 
   0   0  16      226.82      192.79     25.37 o 
   1   0  16        1.30        5.55      6.49 o 
   2   0  16      768.66      717.72     29.70 o 
   3   0  16     3308.19     3192.71    115.94 o 
   4   0  16      968.09      932.20     37.68 o 
   5   0  16      355.80      328.89     21.96 o 
   6   0  16        3.95        8.20      6.85 o 
   7   0  16       13.47       13.50      8.92 o 
   0   1  16       36.67       43.96      8.58 o 
   1   1  16      131.40      146.31      9.36 o 
   2   1  16      360.91      363.94     13.95 o 
   3   1  16     1934.74     1885.91     43.10 o 
   4   1  16      124.46      122.64     10.26 o 
   5   1  16       83.10       95.91     12.97 o 
   6   1  16        3.96       11.95      5.96 o 
   7   1  16       55.45       69.54     10.12 o 
   0   2  16        5.75        7.18      6.18 o 
   1   2  16      564.33      529.30     16.84 o 
   2   2  16     1435.85     1375.49     32.86 o 
   3   2  16       89.40       93.86      8.89 o 
   4   2  16      200.19      197.70     15.86 o 
   5   2  16       35.58       36.48      7.10 o 
   6   2  16       36.04       39.51      7.39 o 
   7   2  16        1.08       12.13      6.52 o 
   0   3  16       60.64       71.43      8.57 o 
   1   3  16       29.48       34.96      6.19 o 
   2   3  16     1306.23     1173.40     29.48 o 
   3   3  16      690.94      628.28     20.00 o 
   4   3  16      417.60      395.99     15.86 o 
   5   3  16       63.44       71.15      8.65 o 
   6   3  16       14.97       23.36      7.12 o 
   7   3  16      118.12      149.33     12.99 o 
   0   4  16      140.10      142.44     12.94 o 
   1   4  16      110.38      115.41     11.04 o 
   2   4  16      503.90      458.51     16.08 o 
   3   4  16      662.61      621.46     19.84 o 
   4   4  16      605.68      563.77     19.34 o 
   5   4  16       94.44       90.16      9.65 o 
   6   4  16       43.71       41.24      7.58 o 
   7   4  16       36.02       40.78     11.27 o 
   0   5  16        4.09        3.44      7.69 o 
   1   5  16      125.90      129.40      8.64 o 
   2   5  16      355.71      347.18     15.98 o 
   3   5  16      458.05      427.77     16.06 o 
   4   5  16        7.61        7.12      5.09 o 
   5   5  16      247.79      242.81     13.84 o 
   6   5  16       20.18       18.58      6.33 o 
   0   6  16       16.66       17.21      7.03 o 
   1   6  16      302.21      308.77     12.75 o 
   2   6  16      591.47      515.81     17.01 o 
   3   6  16      218.25      223.09     12.08 o 
   4   6  16      114.66      144.91     10.69 o 
   5   6  16      115.97      130.44     11.03 o 
   6   6  16       77.67      108.00     10.76 o 
   0   7  16       51.72       60.07      9.64 o 
   1   7  16      463.65      462.75     15.57 o 
   2   7  16     1219.00     1125.96     33.56 o 
   3   7  16       41.39       45.42      8.01 o 
   4   7  16      404.04      384.39     15.86 o 
   5   7  16      151.95      144.88     11.40 o 
   6   7  16       39.07       80.84      9.82 o 
   0   8  16        4.15        8.46      6.59 o 
   1   8  16      426.34      390.46     17.02 o 
   2   8  16      317.72      315.33     12.90 o 
   3   8  16      235.35      259.44     13.65 o 
   4   8  16       68.89       68.81      8.47 o 
   5   8  16       30.77       45.66      7.82 o 
   6   8  16       49.46       64.62     10.85 o 
   0   9  16       75.67       83.65     22.83 o 
   1   9  16        2.84        4.02      5.60 o 
   2   9  16      259.47      229.19     16.72 o 
   3   9  16       13.94       25.67      9.46 o 
   4   9  16       23.36       41.50      9.97 o 
   5   9  16      295.84      305.50     26.73 o 
   0  10  16       78.57       83.71     20.29 o 
   1  10  16      750.66      754.02     77.37 o 
   2  10  16      157.44      164.66     20.93 o 
   3  10  16       33.71       41.22     11.66 o 
   4  10  16       63.32       82.14     15.68 o 
   5  10  16      135.60      133.16     21.06 o 
   0  11  16        4.98       -3.81     11.42 o 
   1  11  16      363.70      384.41     26.91 o 
   2  11  16      178.34      160.52     19.73 o 
   3  11  16       16.88       24.73     14.59 o 
   4  11  16      167.87      246.78     26.01 o 
   0  12  16       27.81       26.64     16.49 o 
   1  12  16      180.46      177.45     29.17 o 
   2  12  16       77.47      106.46     17.47 o 
   3  12  16      150.64      156.01     29.17 o 
   4  12  16       17.23       37.88     21.56 o 
   0  13  16      507.52      556.82     48.20 o 
   1  13  16        3.49       -3.38     10.65 o 
   2  13  16       22.44       56.44     15.25 o 
   3  13  16        5.05        1.27     16.49 o 
   0  14  16      362.59      361.49     39.32 o 
   1  14  16      188.22      196.07     31.08 o 
   2  14  16       45.86       46.93     16.07 o 
   1   0  17       18.98       32.89      8.67 o 
   2   0  17      300.68      268.33     32.42 o 
   3   0  17      154.05      155.55     15.28 o 
   4   0  17        0.02        3.59      7.42 o 
   5   0  17       39.87       31.04      9.00 o 
   6   0  17       24.55       26.71      9.48 o 
   7   0  17      211.22      212.59     21.21 o 
   0   1  17       11.91       25.37     10.76 o 
   1   1  17      116.49      120.20      8.75 o 
   2   1  17      644.61      611.51     19.24 o 
   3   1  17      906.49      924.29     31.10 o 
   4   1  17      950.42      904.24     26.50 o 
   5   1  17        1.38        5.57      5.86 o 
   6   1  17       98.34      102.92     10.79 o 
   7   1  17       26.95       28.13     14.62 o 
   0   2  17      180.54      186.43     18.83 o 
   1   2  17       49.53       59.63      8.14 o 
   2   2  17       10.09       18.26      5.71 o 
   3   2  17      299.89      304.88     13.66 o 
   4   2  17      661.11      618.41     20.72 o 
   5   2  17       16.62       18.54      7.66 o 
   6   2  17        0.45        7.96      5.11 o 
   0   3  17      119.88      128.95     11.33 o 
   1   3  17      127.51      108.60     12.00 o 
   2   3  17      861.51      821.19     23.28 o 
   3   3  17     1717.42     1606.08     38.47 o 
   4   3  17     1182.37     1077.23     29.61 o 
   5   3  17       38.93       51.77      7.64 o 
   6   3  17       22.92       34.92      7.57 o 
   0   4  17       11.94        6.95      8.81 o 
   1   4  17      212.10      201.57     11.87 o 
   2   4  17      891.14      818.50     23.18 o 
   3   4  17      455.30      424.60     16.29 o 
   4   4  17      161.60      194.41     12.30 o 
   5   4  17      135.06      152.69     12.18 o 
   6   4  17       15.12       28.61      7.07 o 
   0   5  17       40.10       27.83      7.51 o 
   1   5  17      142.10      140.42     10.40 o 
   2   5  17      318.48      289.36     12.87 o 
   3   5  17      181.58      200.21     11.92 o 
   4   5  17      225.20      233.33     13.30 o 
   5   5  17       68.40       65.78      8.51 o 
   6   5  17      107.32      130.58     11.57 o 
   0   6  17      129.10      123.60     12.28 o 
   1   6  17      143.89      144.64      9.12 o 
   2   6  17      269.89      267.56     12.43 o 
   3   6  17      441.08      401.24     15.96 o 
   4   6  17      541.33      531.15     19.30 o 
   5   6  17       42.81       59.76      8.18 o 
   6   6  17       21.81       32.27      7.29 o 
   0   7  17       59.24       62.76     10.20 o 
   1   7  17      119.44      113.02      8.60 o 
   2   7  17      351.82      342.35     15.18 o 
   3   7  17      134.68      150.35     12.02 o 
   4   7  17      171.24      173.85     13.63 o 
   5   7  17      112.59      129.57     11.03 o 
   6   7  17       34.71       63.13      9.44 o 
   0   8  17      166.30      150.36     20.49 o 
   1   8  17       65.09       58.44      7.89 o 
   2   8  17      333.20      315.20     17.94 o 
   3   8  17      159.38      184.49     12.51 o 
   4   8  17      193.13      190.86     13.07 o 
   5   8  17      263.61      304.06     21.02 o 
   0   9  17       89.43       98.23     15.25 o 
   1   9  17      178.87      190.12     13.58 o 
   2   9  17      337.93      342.96     25.45 o 
   3   9  17      160.27      170.98     16.56 o 
   4   9  17      242.44      220.54     23.75 o 
   5   9  17      183.03      151.68     21.56 o 
   0  10  17        0.09      -10.15     11.42 o 
   1  10  17      108.50      103.93     15.68 o 
   2  10  17      182.27      224.50     30.44 o 
   3  10  17       14.43       35.51     17.76 o 
   4  10  17       91.34      103.70     41.22 o 
   5  10  17       43.28       59.61     20.29 o 
   0  11  17       35.18       50.73     19.03 o 
   1  11  17       53.51       32.88     12.08 o 
   2  11  17       29.61       48.83     13.45 o 
   3  11  17      160.35      215.62     31.71 o 
   4  11  17       95.45       93.30     17.76 o 
   0  12  17      829.55      847.27     62.15 o 
   1  12  17       13.84       26.00     12.56 o 
   2  12  17       28.46       18.64     21.56 o 
   3  12  17       34.04       41.86     20.29 o 
   0  13  17       80.66       71.03     21.56 o 
   1  13  17      198.99      239.26     24.65 o 
   2  13  17      126.07      129.98     20.63 o 
   0  14  17        7.28        1.27     15.22 o 
   1  14  17       14.12        7.46     11.18 o 
   0   0  18      621.58      574.57     46.93 o 
   1   0  18        4.01       -1.08     17.12 o 
   2   0  18       67.96       70.36     12.28 o 
   3   0  18      673.02      658.23     59.18 o 
   4   0  18      552.73      493.72     26.52 o 
   5   0  18        0.01        4.34      6.82 o 
   6   0  18        2.45       13.60      9.05 o 
   0   1  18        0.12        0.00      9.39 o 
   1   1  18       78.39       85.32      9.40 o 
   2   1  18      103.30       99.48      9.04 o 
   3   1  18      107.07      119.75     10.23 o 
   4   1  18      321.83      300.55     14.71 o 
   5   1  18       50.74       65.61      9.13 o 
   6   1  18      159.59      186.98     14.03 o 
   0   2  18      200.65      154.86     18.83 o 
   1   2  18      351.77      327.90     15.01 o 
   2   2  18      770.16      749.80     22.31 o 
   3   2  18      683.86      653.80     21.31 o 
   4   2  18      142.15      148.46     18.44 o 
   5   2  18       14.99       15.79      5.70 o 
   6   2  18       12.14       36.15      7.55 o 
   0   3  18       49.06       35.98     12.08 o 
   1   3  18       19.99       18.57      7.82 o 
   2   3  18       35.58       23.23      6.05 o 
   3   3  18        1.78        0.37      5.26 o 
   4   3  18       57.88       65.51      8.59 o 
   5   3  18      102.36      132.64     12.12 o 
   6   3  18       86.93      116.27     11.47 o 
   0   4  18       76.78       76.47      9.62 o 
   1   4  18        8.52       10.70      6.02 o 
   2   4  18       94.70      105.65     16.53 o 
   3   4  18      480.65      444.17     16.86 o 
   4   4  18      144.09      138.52     11.18 o 
   5   4  18      171.20      173.82     13.02 o 
   6   4  18       46.14       58.46      9.25 o 
   0   5  18       62.51       78.38     10.44 o 
   1   5  18      118.99      118.57     10.16 o 
   2   5  18        7.65       20.59      6.65 o 
   3   5  18       51.46       52.28      8.94 o 
   4   5  18      243.01      256.85     16.45 o 
   5   5  18       24.90       25.84      6.94 o 
   6   5  18       81.99       91.95     10.39 o 
   0   6  18      181.78      174.60     14.08 o 
   1   6  18      472.50      439.61     19.84 o 
   2   6  18      186.31      167.53     11.97 o 
   3   6  18       43.29       43.40      7.54 o 
   4   6  18       48.72       53.77      7.99 o 
   5   6  18       15.71        5.15      7.28 o 
   6   6  18       12.25       29.10     11.53 o 
   0   7  18        0.65       10.84      7.79 o 
   1   7  18      252.97      239.19     14.91 o 
   2   7  18       67.65       76.74      8.92 o 
   3   7  18      191.38      204.61     13.67 o 
   4   7  18      268.44      278.32     14.55 o 
   5   7  18       74.60       89.99      9.79 o 
   0   8  18      140.60      156.37     17.67 o 
   1   8  18        7.80        6.88      6.40 o 
   2   8  18      204.97      196.41     18.98 o 
   3   8  18      205.46      217.34     15.74 o 
   4   8  18       24.50       37.58      7.65 o 
   5   8  18      119.80      155.21     12.97 o 
   0   9  18       16.12       27.06     10.65 o 
   1   9  18       18.82       11.55      6.55 o 
   2   9  18       27.87       35.80     11.89 o 
   3   9  18       54.01       32.41     11.89 o 
   4   9  18       65.58       82.81     15.03 o 
   5   9  18       80.86       75.24     13.24 o 
   0  10  18        8.68       13.95     13.95 o 
   1  10  18      227.46      245.36     21.53 o 
   2  10  18        4.09       19.03     15.22 o 
   3  10  18      111.07      139.52     27.90 o 
   4  10  18       14.26       12.21     10.65 o 
   0  11  18        7.78      -17.76     12.68 o 
   1  11  18      208.95      204.07     32.98 o 
   2  11  18      188.73      139.52     27.90 o 
   3  11  18      130.07      157.28     29.17 o 
   4  11  18      158.80      214.36     35.51 o 
   0  12  18      161.80      251.14     34.25 o 
   1  12  18       41.76       64.69     36.78 o 
   2  12  18       65.86      104.01     26.64 o 
   3  12  18       24.58       24.10     19.03 o 
   0  13  18       40.89       36.78     16.49 o 
   1  13  18       39.10       74.64     21.56 o 
   2  13  18      126.41      131.91     29.17 o 
   1   0  19        4.81       -7.10     16.49 o 
   2   0  19        4.32       17.42      8.76 o 
   3   0  19      116.33      119.32     14.99 o 
   4   0  19        3.49       -5.97      6.37 o 
   5   0  19        7.94       14.04      8.67 o 
   6   0  19       46.52       42.43     10.92 o 
   0   1  19       88.83       67.86     15.25 o 
   1   1  19      499.20      436.14     20.76 o 
   2   1  19      543.66      545.57     22.24 o 
   3   1  19      351.63      330.63     15.26 o 
   4   1  19      174.30      158.24     14.94 o 
   5   1  19       10.89        3.23      5.95 o 
   6   1  19      153.08      179.46     15.60 o 
   0   2  19      148.01      146.55     19.03 o 
   1   2  19      466.24      435.11     20.59 o 
   2   2  19      627.22      557.14     24.26 o 
   3   2  19       80.82       83.24      9.50 o 
   4   2  19      111.87      123.26     11.06 o 
   5   2  19       18.05       23.74      6.60 o 
   6   2  19       44.67       62.96      8.96 o 
   0   3  19      273.32      213.81     21.53 o 
   1   3  19      201.25      205.44     11.01 o 
   2   3  19      647.53      619.47     22.42 o 
   3   3  19      101.54      106.51      9.90 o 
   4   3  19        7.99        9.01      5.65 o 
   5   3  19       61.19       65.59      9.03 o 
   6   3  19        3.58        9.20      5.64 o 
   0   4  19        6.61       15.28     10.28 o 
   1   4  19      270.50      281.51     14.37 o 
   2   4  19       66.01       73.07      9.77 o 
   3   4  19      139.77      144.59     11.18 o 
   4   4  19       30.22       27.36      6.70 o 
   5   4  19      159.12      174.24     13.27 o 
   6   4  19       58.98       76.99      9.85 o 
   0   5  19        5.65        2.35      8.84 o 
   1   5  19     1217.27     1096.25     41.39 o 
   2   5  19      118.66      137.09     11.38 o 
   3   5  19      319.83      307.49     14.43 o 
   4   5  19      470.04      414.30     17.26 o 
   5   5  19       13.52       26.67      7.02 o 
   6   5  19       54.23       84.17      9.77 o 
   0   6  19       14.47       11.91     17.76 o 
   1   6  19       42.81       52.96      8.43 o 
   2   6  19       96.61      118.91     10.85 o 
   3   6  19       57.98       59.23      9.54 o 
   4   6  19      147.46      144.57     11.62 o 
   5   6  19       90.36       99.05     11.21 o 
   0   7  19      149.59      145.37     19.85 o 
   1   7  19      496.15      462.02     18.43 o 
   2   7  19       89.95       77.45      9.50 o 
   3   7  19       28.94       42.32      8.03 o 
   4   7  19       24.56       30.43      6.80 o 
   5   7  19      104.52      114.55     15.89 o 
   0   8  19       11.86        7.32     12.05 o 
   1   8  19      430.00      431.29     27.21 o 
   2   8  19       96.45      105.40     11.51 o 
   3   8  19        0.46        7.76      6.55 o 
   4   8  19      110.85      131.38     11.87 o 
   5   8  19       24.72       45.44      7.82 o 
   0   9  19      229.46      180.76     26.00 o 
   1   9  19      332.96      313.02     20.01 o 
   2   9  19      204.83      210.80     31.08 o 
   3   9  19      147.99      180.86     21.85 o 
   4   9  19       78.81      111.09     19.14 o 
   0  10  19       26.34       15.22     15.22 o 
   1  10  19       14.53       13.95     13.95 o 
   2  10  19       42.18       62.15     21.56 o 
   3  10  19      108.62       93.86     24.10 o 
   4  10  19       53.75       77.37     22.83 o 
   0  11  19        7.42       34.25     17.76 o 
   1  11  19       18.69        1.27     13.95 o 
   2  11  19       11.03       10.15     12.68 o 
   3  11  19       99.80      101.47     26.64 o 
   0  12  19       25.12       29.17     17.76 o 
   1  12  19      102.92      125.66     18.77 o 
   2  12  19      112.24      133.18     29.17 o 
   0  13  19      148.65      161.08     30.44 o 
   1  13  19       18.61       30.53     13.36 o 
   0   0  20      381.30      306.95     35.51 o 
   1   0  20      191.94      196.17     40.59 o 
   2   0  20      739.01      682.62     74.83 o 
   3   0  20      116.66      119.34     15.47 o 
   4   0  20      193.69      183.69     18.74 o 
   5   0  20        0.13        1.94     11.50 o 
   6   0  20      222.72      253.86     26.95 o 
   0   1  20      512.20      473.05     30.93 o 
   1   1  20      208.25      200.30     15.99 o 
   2   1  20      464.02      433.57     29.19 o 
   3   1  20       27.38       25.50      7.28 o 
   4   1  20       57.35       66.70      8.98 o 
   5   1  20       59.92       52.55      9.64 o 
   6   1  20       47.24       72.85      9.93 o 
   0   2  20       10.64        4.23      9.39 o 
   1   2  20      414.85      398.04     20.28 o 
   2   2  20       41.23       41.36      8.52 o 
   3   2  20      122.84      125.84     10.82 o 
   4   2  20        8.99       12.94      6.32 o 
   5   2  20      169.80      181.32     13.42 o 
   6   2  20       87.60      118.68     11.90 o 
   0   3  20      648.47      571.94     34.45 o 
   1   3  20      162.90      169.80     22.84 o 
   2   3  20      212.27      239.02     14.91 o 
   3   3  20       93.17       96.20     10.11 o 
   4   3  20       14.47       24.43      7.13 o 
   5   3  20       68.33       63.16     10.78 o 
   6   3  20       20.84       27.58      9.16 o 
   0   4  20      254.94      295.31     25.06 o 
   1   4  20      222.58      229.31     16.44 o 
   2   4  20      241.44      245.96     15.10 o 
   3   4  20       43.83       34.13      8.28 o 
   4   4  20       12.21       20.17      6.72 o 
   5   4  20      230.68      247.38     17.02 o 
   0   5  20      163.01      166.21     20.95 o 
   1   5  20       18.00       28.37      7.27 o 
   2   5  20       84.92       91.75     10.30 o 
   3   5  20      129.80      144.15     12.78 o 
   4   5  20       30.64       19.83      8.29 o 
   5   5  20        6.56       19.81      6.58 o 
   0   6  20      114.95       97.83     17.76 o 
   1   6  20      308.36      307.90     18.11 o 
   2   6  20       99.71      116.49     11.02 o 
   3   6  20       19.57       29.34      7.05 o 
   4   6  20       55.93       69.12      8.83 o 
   5   6  20      259.03      293.27     17.34 o 
   0   7  20       32.64       58.35     14.78 o 
   1   7  20       93.80       99.80     12.01 o 
   2   7  20      145.23      156.62     12.24 o 
   3   7  20       10.99       26.16      6.99 o 
   4   7  20       12.60       30.62      7.18 o 
   5   7  20        9.54       27.46      7.69 o 
   0   8  20       13.67       41.86     20.29 o 
   1   8  20      175.58      179.64     16.59 o 
   2   8  20       13.57       34.16      9.37 o 
   3   8  20       60.64       93.53     14.35 o 
   4   8  20      176.00      190.71     24.11 o 
   0   9  20       20.77       43.64     12.08 o 
   1   9  20       45.79       57.04     11.95 o 
   2   9  20       63.79       88.23     16.43 o 
   3   9  20       16.85       31.57     12.08 o 
   4   9  20       37.25       36.83     17.12 o 
   0  10  20       71.59       55.81     20.29 o 
   1  10  20       18.59       24.10     15.22 o 
   2  10  20       32.46       22.83     15.22 o 
   3  10  20       30.26       22.83     15.22 o 
   0  11  20      154.70      153.47     27.90 o 
   1  11  20      120.83       90.05     25.37 o 
   2  11  20        9.21       11.42     15.22 o 
   0  12  20       63.90       74.83     21.56 o 
   1  12  20       46.50       69.76     21.56 o 
   1   0  21        5.19       -3.17     10.65 o 
   2   0  21       19.43       12.29     12.80 o 
   3   0  21        0.23       -8.37      7.83 o 
   4   0  21      189.83      179.26     18.88 o 
   5   0  21       19.58       25.47     10.50 o 
   0   1  21      578.39      549.37     34.52 o 
   1   1  21      307.64      304.87     18.68 o 
   2   1  21       87.50      108.14     20.96 o 
   3   1  21      262.04      257.42     14.37 o 
   4   1  21       18.61       15.10      6.73 o 
   5   1  21       25.57       42.00      8.16 o 
   0   2  21       10.29       20.11     12.08 o 
   1   2  21       67.25       40.49     10.45 o 
   2   2  21       25.58       31.54      9.65 o 
   3   2  21       17.32       24.45      7.97 o 
   4   2  21       12.89       23.55      6.93 o 
   5   2  21       10.99       26.07      6.66 o 
   0   3  21      845.42      719.21     56.44 o 
   1   3  21       19.25        7.64      8.10 o 
   2   3  21      390.88      408.66     18.81 o 
   3   3  21       61.03       42.01      8.90 o 
   4   3  21        0.22        2.47      5.81 o 
   5   3  21      305.40      312.93     16.57 o 
   0   4  21        0.17       -3.17      9.87 o 
   1   4  21      157.53      145.45     14.40 o 
   2   4  21      142.79      146.74     12.93 o 
   3   4  21        7.50       10.52      6.87 o 
   4   4  21      336.35      317.05     16.06 o 
   5   4  21        2.62       10.28      5.87 o 
   0   5  21       76.68       63.30     15.68 o 
   1   5  21      277.69      252.38     17.74 o 
   2   5  21        3.04       -2.91      5.72 o 
   3   5  21       25.59       29.69     10.73 o 
   4   5  21       42.18       67.39     10.29 o 
   5   5  21       61.25       71.33      9.85 o 
   0   6  21      135.44      156.57     21.06 o 
   1   6  21      229.64      214.75     16.32 o 
   2   6  21       74.39       75.96     14.83 o 
   3   6  21        7.68       14.45      6.58 o 
   4   6  21       19.30       33.50      7.87 o 
   5   6  21       30.44       52.60      9.13 o 
   0   7  21      338.17      323.01     26.45 o 
   1   7  21      157.19      129.78     11.43 o 
   2   7  21      102.08      119.10     11.41 o 
   3   7  21        1.08       16.54      6.71 o 
   4   7  21       12.49       40.93      9.06 o 
   0   8  21       20.05       30.44     17.76 o 
   1   8  21      225.27      212.98     24.54 o 
   2   8  21       11.26        3.81      8.52 o 
   3   8  21        4.47       29.79      9.46 o 
   4   8  21       44.35       52.87     11.90 o 
   0   9  21        0.34       -5.07     13.95 o 
   1   9  21      164.49      154.24     16.56 o 
   2   9  21      156.74      192.79     31.71 o 
   3   9  21        9.57       34.99     12.80 o 
   1  10  21       57.93       71.03     20.29 o 
   2  10  21        5.57       31.71     17.76 o 
   3  10  21        8.38       24.10     17.76 o 
   1  11  21       68.33       71.03     22.83 o 
   2  11  21       28.64       20.29     15.22 o 
   0   0  22        3.03       -6.34     15.22 o 
   1   0  22      121.01      100.70     19.67 o 
   2   0  22       86.02       91.28     19.27 o 
   3   0  22        0.08       -6.73     20.93 o 
   4   0  22       49.30       31.77     10.52 o 
   5   0  22      424.86      453.36     34.05 o 
   0   1  22      131.71      115.37     19.27 o 
   1   1  22       64.92       82.71     12.36 o 
   2   1  22      175.59      198.67     17.26 o 
   3   1  22        5.38        3.35      7.61 o 
   4   1  22       21.27       30.98      7.41 o 
   5   1  22       13.23       33.05      7.67 o 
   0   2  22        0.30       -1.74     13.32 o 
   1   2  22      489.47      482.48     23.70 o 
   2   2  22       97.03      123.24     14.52 o 
   3   2  22       10.55       25.06      7.33 o 
   4   2  22       79.36       90.60     11.34 o 
   5   2  22       48.03       59.77      9.40 o 
   0   3  22      153.55      162.41     21.96 o 
   1   3  22       10.81        8.72      8.07 o 
   2   3  22       80.91       66.05     12.03 o 
   3   3  22       62.04       79.11     10.99 o 
   4   3  22       22.61       22.28      7.78 o 
   5   3  22       33.81       44.39      8.50 o 
   0   4  22       28.62       21.82     24.10 o 
   1   4  22       18.45       34.84      9.80 o 
   2   4  22        7.30        6.45      8.06 o 
   3   4  22       17.91       18.58      7.60 o 
   4   4  22        4.74       12.21      7.44 o 
   5   4  22      411.33      435.26     39.41 o 
   0   5  22       32.33       33.31     13.88 o 
   1   5  22      211.25      187.39     15.99 o 
   2   5  22       53.87       66.65      9.44 o 
   3   5  22        6.01        9.65      7.79 o 
   4   5  22        0.92       20.19      7.63 o 
   0   6  22       90.35       64.27     16.07 o 
   1   6  22       67.75       72.45     11.80 o 
   2   6  22       60.51       67.86      9.95 o 
   3   6  22        0.59       18.10      7.21 o 
   4   6  22       25.17       36.94      8.93 o 
   0   7  22        6.35        5.71     11.66 o 
   1   7  22       43.91       53.40     10.81 o 
   2   7  22       66.59       80.33      9.97 o 
   3   7  22        6.79        6.55      6.84 o 
   4   7  22       64.53      110.69     13.51 o 
   0   8  22       40.01       38.05     20.29 o 
   1   8  22       67.91       48.47     14.78 o 
   2   8  22       77.70       84.28     17.47 o 
   3   8  22       11.58       21.46      9.64 o 
   0   9  22      106.64      114.15     26.64 o 
   1   9  22      122.70      124.30     26.64 o 
   2   9  22       14.95       18.81     16.49 o 
   3   9  22       20.21       29.87     12.98 o 
   2  10  22      173.78      208.01     32.98 o 
   1   0  23       14.10        6.79     12.46 o 
   2   0  23        4.38       -8.56     10.65 o 
   3   0  23        4.45      -10.90     12.68 o 
   4   0  23       48.57       35.02     16.07 o 
   0   1  23      123.53      100.26     19.27 o 
   1   1  23       86.85       76.71     13.13 o 
   2   1  23       44.48       44.19     11.39 o 
   3   1  23       31.47       26.33      9.91 o 
   4   1  23      108.87      123.05     14.33 o 
   0   2  23      111.81      122.95     21.53 o 
   1   2  23      312.79      299.27     20.71 o 
   2   2  23       55.84       66.49     12.61 o 
   3   2  23        2.54       10.22      8.33 o 
   4   2  23       93.28      109.37     12.74 o 
   0   3  23       39.63       50.66     15.52 o 
   1   3  23       21.25       25.62      9.67 o 
   2   3  23       44.15       34.79     10.42 o 
   3   3  23       10.14       16.86      8.96 o 
   4   3  23       63.69       65.00     12.65 o 
   0   4  23      198.14      183.05     23.75 o 
   1   4  23       27.38       34.53     10.90 o 
   2   4  23       33.93       50.07     11.06 o 
   3   4  23       12.34       25.45      9.65 o 
   4   4  23       55.41       79.22     12.11 o 
   0   5  23       58.71       86.88     17.94 o 
   1   5  23      189.75      132.05     27.50 o 
   2   5  23        0.66       15.03      8.99 o 
   3   5  23       12.96       26.59      7.07 o 
   4   5  23       31.60       65.64     10.75 o 
   0   6  23       83.02      102.74     19.73 o 
   1   6  23      326.22      306.71     19.48 o 
   2   6  23       12.26       13.26      8.74 o 
   3   6  23       76.34      103.03     11.64 o 
   4   6  23       48.50       55.24     10.44 o 
   0   7  23        1.32       19.59     12.08 o 
   1   7  23        9.24       10.40      8.32 o 
   2   7  23        6.75       19.52     12.27 o 
   3   7  23       14.38       31.24      9.24 o 
   0   8  23        3.06       31.71     17.76 o 
   1   8  23       66.82      105.89     19.27 o 
   2   8  23       63.23       73.66     12.88 o 
   3   8  23       54.77       77.98     15.39 o 
   0   9  23      375.93      277.77     38.05 o 
   1   9  23       72.51      106.54     26.64 o 
   2   9  23       22.53       30.97     12.98 o 
   0   0  24      300.78      299.34     41.86 o 
   1   0  24      180.19      130.07     21.96 o 
   2   0  24       19.90       15.22     14.35 o 
   3   0  24       45.22       20.74     19.03 o 
   4   0  24       14.89       -1.09     12.80 o 
   0   1  24       80.16       94.84     20.63 o 
   1   1  24      101.93      109.09     14.15 o 
   2   1  24        8.35       16.47      9.66 o 
   3   1  24       19.78       24.59     10.39 o 
   4   1  24      121.12      112.83     15.92 o 
   0   2  24        0.63       -0.05     11.18 o 
   1   2  24       89.10      103.03     14.48 o 
   2   2  24       14.78        6.42      8.24 o 
   3   2  24        4.02       17.15      9.71 o 
   4   2  24      105.64      161.45     21.24 o 
   0   3  24       33.63       31.79     14.78 o 
   1   3  24      147.40      161.86     16.80 o 
   2   3  24        9.47       15.92      8.55 o 
   3   3  24       67.70       81.64     17.63 o 
   4   3  24        9.60        8.53      7.92 o 
   0   4  24        0.83       10.78     12.56 o 
   1   4  24       46.99       44.60     10.90 o 
   2   4  24       71.65       86.57     13.74 o 
   3   4  24       28.81       60.58     11.80 o 
   4   4  24        3.33        7.09      8.17 o 
   0   5  24       28.45       36.15     14.35 o 
   1   5  24       25.74       40.61     10.69 o 
   2   5  24        4.67        6.96      8.79 o 
   3   5  24       17.93       32.08     11.03 o 
   0   6  24       37.19       57.20     20.29 o 
   1   6  24        3.36       17.88      8.88 o 
   2   6  24      142.77      165.03     17.26 o 
   3   6  24       64.88      113.91     14.94 o 
   0   7  24       82.84      117.98     32.98 o 
   1   7  24       94.40      132.24     15.04 o 
   2   7  24       39.37       39.08     20.87 o 
   0   8  24      202.74      194.06     34.25 o 
   1   8  24        0.16       14.66     16.49 o 
   2   8  24       24.35       29.34     32.98 o 
   1   0  25       53.05       73.65     19.67 o 
   2   0  25        6.57        9.55     14.27 o 
   3   0  25       17.91       34.88     17.04 o 
   0   1  25        9.36       26.10     14.78 o 
   1   1  25        2.46       18.94      9.89 o 
   2   1  25       18.06       23.14     10.72 o 
   3   1  25       31.79       39.64     11.78 o 
   0   2  25       26.45       15.59     15.85 o 
   1   2  25      103.93      128.73     21.97 o 
   2   2  25       56.25       79.49     13.47 o 
   3   2  25       11.25       27.44     12.04 o 
   0   3  25      114.78      142.67     23.75 o 
   1   3  25       11.13        4.73     11.45 o 
   2   3  25        0.82       14.80      9.75 o 
   3   3  25       57.22       41.03     11.54 o 
   0   4  25      140.26      154.90     24.55 o 
   1   4  25       34.16       47.02     11.86 o 
   2   4  25       83.79      100.93     14.65 o 
   3   4  25       43.97       60.35     12.70 o 
   0   5  25      102.30      141.99     23.27 o 
   1   5  25        1.51       22.23     17.58 o 
   2   5  25       70.85      100.66     16.06 o 
   0   6  25       69.59      104.02     20.63 o 
   1   6  25       55.61       82.83     13.93 o 
   2   6  25       80.69      101.48     14.57 o 
   0   7  25        4.21       15.39     16.49 o 
   1   7  25       15.76       37.69     10.24 o 
   0   0  26      263.64      249.87     44.39 o 
   1   0  26        0.95       22.61     24.73 o 
   2   0  26       15.73       44.87     17.87 o 
   0   1  26       63.13       96.24     21.06 o 
   1   1  26       37.28       54.63     14.15 o 
   2   1  26       11.49        8.09     10.12 o 
   0   2  26        4.55        8.51     13.71 o 
   1   2  26       74.03       78.00     16.11 o 
   2   2  26       72.31       86.57     13.88 o 
   0   3  26       10.20       15.37     14.93 o 
   1   3  26       19.43       35.13     11.53 o 
   2   3  26       10.39        8.87      9.36 o 
   0   4  26       54.93       53.14     17.06 o 
   1   4  26       26.41       30.84     10.70 o 
   2   4  26      111.95      155.91     17.81 o 
   0   5  26        8.16       33.80     18.39 o 
   1   5  26       93.61      134.16     15.92 o 
   0   6  26       40.07       70.28     34.88 o 
   1   0  27       27.29       66.55     19.27 o 
   0   1  27       31.16       57.08     18.83 o 
   1   1  27       40.44       65.69     14.29 o 
   0   2  27       56.40       59.31     18.77 o 
   1   2  27       22.20       29.82     10.98 o 
   0   3  27        0.97       -7.43     21.56 o 
   1   3  27        5.90       30.72     11.45 o 
   0   4  27       38.74       58.38     18.37 o 
                                                 
